# Supplementary material for: Crystal structure of new organically templated copper sulfate with 2-amino­pyridinium
Source: Acta Crystallogr E Crystallogr Commun. 2015 Oct 10;71(Pt 11):m191–2. doi: 10.1107/S2056989015018629 (PMC4645056; doi:10.1107/S2056989015018629)
Supplement: Supplementary file 1 [file e-71-0m191-sup1.cif]

##############################################################################
#                                                                            #
# This CIF contains the data in a paper accepted for publication in          #
# Acta Crystallographica Section E. It conforms to the requirements of       #
# Notes for Authors for Acta Crystallographica Section E, and has been       #
# peer reviewed under the auspices of the IUCr Commission on Journals.       #
#                                                                            #
# Full details of the Crystallographic Information File format               #
# are given in the paper "The Crystallographic Information File (CIF):       #
# a New Standard Archive File for Crystallography" by S. R. Hall, F. H.      #
# Allen and I. D. Brown [Acta Cryst. (1991), A47, 655-685].                  #
#                                                                            #
# The current version of the core CIF dictionary is obtainable from          #
# ftp://ftp.iucr.org/pub/cif_core.dic.                                       #
#                                                                            #
# Software is freely available for graphical display of the structure(s)     #
# in this CIF. For information consult the CIF software page                 #
# http://www.iucr.org/resources/cif/software.                                #
#                                                                            #
# This file may be used for bona fide research purposes within the           #
# scientific community so long as proper attribution is given to the journal # 
# article from which it was obtained.                                        #
#                                                                            #
##############################################################################
data_I
_database_code_depnum_ccdc_archive 'CCDC 1429506'
_audit_creation_method
;
Olex2 1.2
(compiled 2015.01.26 svn.r3150 for OlexSys, GUI svn.r4998)
;
_journal_date_recd_electronic     2015-09-27
_journal_date_accepted     2015-10-05
_journal_name_full     'Acta Crystallographica, Section E'
_journal_year     2015
_journal_volume     71
_journal_issue     11
_journal_page_first     m191
_journal_page_last     m192
_journal_paper_category     HM
_journal_paper_doi     10.1107/S2056989015018629
_journal_coeditor_code     HP2072
_publ_contact_author_name     'Tamara J. Lukianova'
_publ_contact_author_address
;
Institute of Low Temperature and Structure Research, Polish Academy of Sciences,
Okolna str. 2, P.O. Box 1410, 50-950 Wroclaw,
Poland
;
_publ_contact_author_email     'T.Lukianova@int.pan.wroc.pl'
_publ_contact_author_fax     '71 344 1029'
_publ_contact_author_phone     '+48713954262'
_publ_section_title
;
Crystal structure of new organically templated copper sulfate with
2-aminopyridinium
;
loop_
    _publ_author_name
    _publ_author_footnote
    _publ_author_address
    'Lukianova, Tamara J.' .
;
Institute of Low Temperature and Structure Research, Polish Academy of Sciences,
Okolna str. 2, PO Box 1410, 50-950 Wroclaw,
Poland
;
    'Kinzhybalo, Vasyl' .
;
Institute of Low Temperature and Structure Research, Polish Academy of Sciences,
Okolna str. 2, PO Box 1410, 50-950 Wroclaw,
Poland
;
    'Pietraszko, Adam' .
;
Institute of Low Temperature and Structure Research, Polish Academy of Sciences,
Okolna str. 2, PO Box 1410, 50-950 Wroclaw,
Poland
;
_publ_section_synopsis
;
The structure of title compound contains axially elongated hexaaqua coordinated
octahedral Cu(II) ions, uncoordinated sulfate anions, 2-aminopyridinium
cations and lattice water molecules.
;
_chemical_name_systematic
;
Bis(2-aminopyridinium) hexaaquacopper(II) bis(sulfate) tetrahydrate
;
_chemical_name_common     ?
_chemical_formula_moiety     'Cu H12 O6, 2(O4 S), 2(C5 H7 N2), 4(H2 O)'
_chemical_formula_sum     'C10 H34 Cu N4 O18 S2'
_chemical_formula_iupac     '(C5 H7 N2)2 [Cu (H2 O)6] (S O4)2 , 4H2 O'
_chemical_formula_weight     626.07
_chemical_melting_point     ?
_shelx_space_group_comment
;
The symmetry employed for this shelxl refinement is uniquely defined
by the following loop, which should always be used as a source of
symmetry information in preference to the above space-group names.
They are only intended as comments.
;
_space_group_crystal_system     triclinic
_space_group_name_H-M_alt     'P -1'
_space_group_name_Hall     '-P 1'
loop_
    _space_group_symop_operation_xyz
    'x, y, z'
    '-x, -y, -z'
_cell_length_a     7.115(3)
_cell_length_b     8.211(3)
_cell_length_c     12.561(4)
_cell_angle_alpha     91.83(3)
_cell_angle_beta     104.59(3)
_cell_angle_gamma     114.57(3)
_cell_volume     638.0(4)
_cell_formula_units_Z     1
_cell_measurement_reflns_used     2602
_cell_measurement_theta_min     3.2930
_cell_measurement_theta_max     27.3710
_cell_measurement_temperature     295(2)
_exptl_crystal_description     block
_exptl_crystal_colour     green
_exptl_crystal_size_max     0.35
_exptl_crystal_size_mid     0.14
_exptl_crystal_size_min     0.13
_exptl_crystal_density_diffrn     1.629
_exptl_crystal_density_meas     ?
_exptl_crystal_density_method     ?
_exptl_crystal_F_000     327
_exptl_absorpt_coefficient_mu     1.104
_exptl_absorpt_correction_type     multi-scan
_exptl_absorpt_process_details
;
(CrysAlisPro; Rigaku Oxford Diffraction, 2015)
;
_shelx_estimated_absorpt_T_min     0.699
_shelx_estimated_absorpt_T_max     0.870
_exptl_absorpt_correction_T_min     0.71990
_exptl_absorpt_correction_T_max     1.00000
_diffrn_ambient_temperature     295.15
_diffrn_radiation_type     MoK\a
_diffrn_radiation_wavelength     0.71073
_diffrn_radiation_monochromator     graphite
_diffrn_measurement_device_type
                                 'Rigaku Oxford Diffraction Xcalibur, Sapphire2'
_diffrn_measurement_device     'four-circle diffractometer'
_diffrn_measurement_method     '\w scans'
_diffrn_detector_area_resol_mean     8.2214
_diffrn_reflns_number     7926
_diffrn_reflns_av_R_equivalents     0.0381
_diffrn_reflns_theta_min     3.008
_diffrn_reflns_theta_max     29.402
_diffrn_reflns_theta_full     26.000
_diffrn_measured_fraction_theta_max     0.901
_diffrn_measured_fraction_theta_full     0.998
_diffrn_reflns_limit_h_min     -9
_diffrn_reflns_limit_h_max     6
_diffrn_reflns_limit_k_min     -10
_diffrn_reflns_limit_k_max     11
_diffrn_reflns_limit_l_min     -15
_diffrn_reflns_limit_l_max     17
_refine_special_details     ?
_reflns_number_total     3173
_reflns_number_gt     2268
_reflns_threshold_expression     'I > 2\s(I)'
_refine_ls_structure_factor_coef     Fsqd
_refine_ls_matrix_type     full
_refine_ls_R_factor_all     0.0744
_refine_ls_R_factor_gt     0.0439
_refine_ls_wR_factor_gt     0.0818
_refine_ls_wR_factor_ref     0.0938
_refine_ls_goodness_of_fit_ref     1.032
_refine_ls_restrained_S_all     1.032
_refine_ls_number_reflns     3173
_refine_ls_number_parameters     160
_refine_ls_number_restraints     0
_refine_ls_hydrogen_treatment     constr
_refine_ls_weighting_scheme     calc
_refine_ls_weighting_details
              'w=1/[\s^2^(Fo^2^)+(0.0324P)^2^+0.2243P] where P=(Fo^2^+2Fc^2^)/3'
_atom_sites_solution_hydrogens     mixed
_atom_sites_solution_primary     ?
_atom_sites_solution_secondary     ?
_refine_ls_shift/su_max     0.000
_refine_ls_shift/su_mean     0.000
_refine_diff_density_max     0.358
_refine_diff_density_min     -0.408
_refine_ls_extinction_method     none
_refine_ls_extinction_coef     .
loop_
    _atom_type_symbol
    _atom_type_description
    _atom_type_scat_dispersion_real
    _atom_type_scat_dispersion_imag
    _atom_type_scat_source
    'C' 'C' 0.0033 0.0016
                         'International Tables Vol C Tables 4.2.6.8 and 6.1.1.4'
    'H' 'H' 0.0000 0.0000
                         'International Tables Vol C Tables 4.2.6.8 and 6.1.1.4'
    'Cu' 'Cu' 0.3201 1.2651
                         'International Tables Vol C Tables 4.2.6.8 and 6.1.1.4'
    'N' 'N' 0.0061 0.0033
                         'International Tables Vol C Tables 4.2.6.8 and 6.1.1.4'
    'O' 'O' 0.0106 0.0060
                         'International Tables Vol C Tables 4.2.6.8 and 6.1.1.4'
    'S' 'S' 0.1246 0.1234
                         'International Tables Vol C Tables 4.2.6.8 and 6.1.1.4'
_computing_data_collection
;
CrysAlisPro  (Rigaku Oxford Diffraction, 2015)
;
_computing_cell_refinement
;
CrysAlisPro (Rigaku Oxford Diffraction, 2015)
;
_computing_data_reduction
;
CrysAlisPro  (Rigaku Oxford Diffraction, 2015)
;
_computing_structure_solution
;
?
SHELXS2014/7 (Sheldrick, 2008)
;
_computing_structure_refinement
;
SHELXL2014/7 (Sheldrick, 2008)
;
_computing_molecular_graphics
;
DIAMOND (Brandenburg, 1997)
;
_computing_publication_material
;
Olex2 (Dolomanov <i>et al.</i>,  2009)
;
loop_
    _atom_site_type_symbol
    _atom_site_label
    _atom_site_fract_x
    _atom_site_fract_y
    _atom_site_fract_z
    _atom_site_U_iso_or_equiv
    _atom_site_adp_type
    _atom_site_calc_flag
    _atom_site_occupancy
    _atom_site_disorder_assembly
    _atom_site_disorder_group
    Cu Cu1 0.5000 0.5000 0.5000 0.03035(15) Uani d 1 . .
    O O11W 0.1945(3) 0.4686(3) 0.35088(16) 0.0476(5) Uani d 1 . .
    H H11A 0.1489 0.5468 0.3566 0.071 Uiso d 1 . .
    H H11B 0.0825 0.3704 0.3272 0.071 Uiso d 1 . .
    O O12W 0.3772(3) 0.2434(2) 0.50851(15) 0.0482(6) Uani d 1 . .
    H H12A 0.3051 0.1679 0.4500 0.072 Uiso d 1 . .
    H H12B 0.3718 0.1983 0.5673 0.072 Uiso d 1 . .
    O O13W 0.3680(3) 0.5392(2) 0.61353(14) 0.0359(4) Uani d 1 . .
    H H13A 0.3521 0.6347 0.6187 0.054 Uiso d 1 . .
    H H13B 0.2510 0.4506 0.6110 0.054 Uiso d 1 . .
    S S1 0.34958(11) -0.04901(9) 0.72795(5) 0.03015(17) Uani d 1 . .
    O O11 0.5437(3) -0.0526(3) 0.80214(15) 0.0434(5) Uani d 1 . .
    O O12 0.1755(3) -0.1167(3) 0.78078(18) 0.0541(6) Uani d 1 . .
    O O13 0.3945(4) 0.1366(3) 0.70846(16) 0.0493(6) Uani d 1 . .
    O O14 0.2833(4) -0.1658(3) 0.62203(16) 0.0566(6) Uani d 1 . .
    N N1 0.6656(4) 0.4231(3) 0.89059(17) 0.0385(6) Uani d 1 . .
    H H1 0.6136 0.3421 0.8326 0.046 Uiso calc 1 . .
    N N2 0.6983(4) 0.2085(3) 0.99866(19) 0.0462(6) Uani d 1 . .
    H H2A 0.6458 0.1297 0.9395 0.055 Uiso calc 1 . .
    H H2B 0.7349 0.1784 1.0629 0.055 Uiso calc 1 . .
    C C2 0.7227(4) 0.3756(4) 0.9910(2) 0.0364(6) Uani d 1 . .
    C C3 0.8066(5) 0.5115(4) 1.0846(2) 0.0484(8) Uani d 1 . .
    H H3 0.8482 0.4852 1.1557 0.058 Uiso calc 1 . .
    C C4 0.8263(5) 0.6786(4) 1.0711(3) 0.0527(8) Uani d 1 . .
    H H4 0.8812 0.7670 1.1334 0.063 Uiso calc 1 . .
    C C5 0.7659(5) 0.7227(4) 0.9654(3) 0.0510(8) Uani d 1 . .
    H H5 0.7806 0.8391 0.9566 0.061 Uiso calc 1 . .
    C C6 0.6855(5) 0.5915(4) 0.8760(3) 0.0477(8) Uani d 1 . .
    H H6 0.6441 0.6171 0.8046 0.057 Uiso calc 1 . .
    O O14W -0.0364(3) 0.2860(3) 0.59552(16) 0.0432(5) Uani d 1 . .
    H H14A -0.0658 0.1958 0.6291 0.065 Uiso d 1 . .
    H H14B -0.1086 0.2458 0.5285 0.065 Uiso d 1 . .
    O O15W 0.1567(3) 0.0248(2) 0.30825(15) 0.0381(5) Uani d 1 . .
    H H15A 0.2371 0.0360 0.2675 0.057 Uiso d 1 . .
    H H15B 0.0585 0.0513 0.2734 0.057 Uiso d 1 . .
loop_
    _atom_site_aniso_label
    _atom_site_aniso_U_11
    _atom_site_aniso_U_22
    _atom_site_aniso_U_33
    _atom_site_aniso_U_12
    _atom_site_aniso_U_13
    _atom_site_aniso_U_23
    Cu1 0.0418(3) 0.0233(2) 0.0246(2) 0.0126(2) 0.0103(2) 0.00304(17)
    O11W 0.0435(13) 0.0422(12) 0.0502(13) 0.0187(10) 0.0034(10) -0.0031(9)
    O12W 0.0811(16) 0.0242(10) 0.0267(10) 0.0126(10) 0.0132(10) 0.0046(8)
    O13W 0.0416(11) 0.0323(10) 0.0345(10) 0.0166(9) 0.0121(9) 0.0024(8)
    S1 0.0370(4) 0.0289(4) 0.0247(3) 0.0156(3) 0.0071(3) 0.0055(3)
    O11 0.0407(12) 0.0640(14) 0.0317(10) 0.0304(11) 0.0077(9) 0.0081(9)
    O12 0.0433(13) 0.0771(16) 0.0562(14) 0.0330(12) 0.0231(11) 0.0360(12)
    O13 0.0755(16) 0.0315(11) 0.0321(11) 0.0188(11) 0.0090(10) 0.0076(8)
    O14 0.0838(17) 0.0504(13) 0.0325(11) 0.0404(13) -0.0057(11) -0.0096(9)
    N1 0.0453(15) 0.0451(15) 0.0225(11) 0.0202(12) 0.0053(10) 0.0028(10)
    N2 0.0582(17) 0.0452(15) 0.0291(12) 0.0205(13) 0.0062(12) 0.0065(10)
    C2 0.0369(17) 0.0448(17) 0.0254(14) 0.0166(14) 0.0081(12) 0.0043(11)
    C3 0.051(2) 0.057(2) 0.0256(14) 0.0178(17) 0.0040(14) 0.0018(13)
    C4 0.052(2) 0.050(2) 0.0408(18) 0.0150(17) 0.0032(15) -0.0090(15)
    C5 0.049(2) 0.0418(18) 0.058(2) 0.0192(16) 0.0097(17) 0.0062(15)
    C6 0.051(2) 0.055(2) 0.0384(17) 0.0273(17) 0.0093(15) 0.0133(14)
    O14W 0.0480(13) 0.0359(11) 0.0390(11) 0.0149(10) 0.0075(10) 0.0070(8)
    O15W 0.0356(11) 0.0438(12) 0.0357(10) 0.0190(9) 0.0090(9) 0.0048(8)
_geom_special_details
;
 All esds (except the esd in the dihedral angle between two l.s. planes)
 are estimated using the full covariance matrix.  The cell esds are taken
 into account individually in the estimation of esds in distances, angles
 and torsion angles; correlations between esds in cell parameters are only
 used when they are defined by crystal symmetry.  An approximate (isotropic)
 treatment of cell esds is used for estimating esds involving l.s. planes.
;
loop_
    _geom_bond_atom_site_label_1
    _geom_bond_atom_site_label_2
    _geom_bond_site_symmetry_2
    _geom_bond_distance
    _geom_bond_publ_flag
    Cu1 O11W . 2.398(2) ?
    Cu1 O11W 2_666 2.398(2) ?
    Cu1 O12W 2_666 1.935(2) ?
    Cu1 O12W . 1.935(2) ?
    Cu1 O13W . 1.9790(18) ?
    Cu1 O13W 2_666 1.9790(18) ?
    O11W H11A . 0.8397 ?
    O11W H11B . 0.8396 ?
    O12W H12A . 0.8396 ?
    O12W H12B . 0.8394 ?
    O13W H13A . 0.8398 ?
    O13W H13B . 0.8398 ?
    S1 O11 . 1.471(2) ?
    S1 O12 . 1.466(2) ?
    S1 O13 . 1.464(2) ?
    S1 O14 . 1.462(2) ?
    N1 H1 . 0.8600 ?
    N1 C2 . 1.347(3) ?
    N1 C6 . 1.353(4) ?
    N2 H2A . 0.8600 ?
    N2 H2B . 0.8600 ?
    N2 C2 . 1.319(4) ?
    C2 C3 . 1.412(4) ?
    C3 H3 . 0.9300 ?
    C3 C4 . 1.341(4) ?
    C4 H4 . 0.9300 ?
    C4 C5 . 1.397(4) ?
    C5 H5 . 0.9300 ?
    C5 C6 . 1.355(4) ?
    C6 H6 . 0.9300 ?
    O14W H14A . 0.8397 ?
    O14W H14B . 0.8397 ?
    O15W H15A . 0.8399 ?
    O15W H15B . 0.8401 ?
loop_
    _geom_angle_atom_site_label_1
    _geom_angle_atom_site_label_2
    _geom_angle_atom_site_label_3
    _geom_angle_site_symmetry_1
    _geom_angle_site_symmetry_3
    _geom_angle
    _geom_angle_publ_flag
    O11W Cu1 O11W 2_666 . 180.0 ?
    O12W Cu1 O11W . . 92.90(9) ?
    O12W Cu1 O11W 2_666 2_666 92.90(9) ?
    O12W Cu1 O11W 2_666 . 87.10(9) ?
    O12W Cu1 O11W . 2_666 87.10(9) ?
    O12W Cu1 O12W 2_666 . 180.0 ?
    O12W Cu1 O13W . . 89.66(8) ?
    O12W Cu1 O13W 2_666 2_666 89.66(9) ?
    O12W Cu1 O13W 2_666 . 90.34(8) ?
    O12W Cu1 O13W . 2_666 90.34(8) ?
    O13W Cu1 O11W 2_666 . 88.14(8) ?
    O13W Cu1 O11W . 2_666 88.14(8) ?
    O13W Cu1 O11W 2_666 2_666 91.86(8) ?
    O13W Cu1 O11W . . 91.86(8) ?
    O13W Cu1 O13W . 2_666 180.00(11) ?
    Cu1 O11W H11A . . 115.8 ?
    Cu1 O11W H11B . . 122.9 ?
    H11A O11W H11B . . 104.7 ?
    Cu1 O12W H12A . . 119.8 ?
    Cu1 O12W H12B . . 125.3 ?
    H12A O12W H12B . . 114.2 ?
    Cu1 O13W H13A . . 118.5 ?
    Cu1 O13W H13B . . 113.2 ?
    H13A O13W H13B . . 108.7 ?
    O12 S1 O11 . . 108.78(12) ?
    O13 S1 O11 . . 110.06(13) ?
    O13 S1 O12 . . 109.43(13) ?
    O14 S1 O11 . . 109.47(12) ?
    O14 S1 O12 . . 109.29(15) ?
    O14 S1 O13 . . 109.78(13) ?
    C2 N1 H1 . . 118.2 ?
    C2 N1 C6 . . 123.6(2) ?
    C6 N1 H1 . . 118.2 ?
    H2A N2 H2B . . 120.0 ?
    C2 N2 H2A . . 120.0 ?
    C2 N2 H2B . . 120.0 ?
    N1 C2 C3 . . 116.8(3) ?
    N2 C2 N1 . . 120.1(2) ?
    N2 C2 C3 . . 123.1(3) ?
    C2 C3 H3 . . 119.9 ?
    C4 C3 C2 . . 120.1(3) ?
    C4 C3 H3 . . 119.9 ?
    C3 C4 H4 . . 119.3 ?
    C3 C4 C5 . . 121.3(3) ?
    C5 C4 H4 . . 119.3 ?
    C4 C5 H5 . . 120.9 ?
    C6 C5 C4 . . 118.2(3) ?
    C6 C5 H5 . . 120.9 ?
    N1 C6 C5 . . 119.9(3) ?
    N1 C6 H6 . . 120.0 ?
    C5 C6 H6 . . 120.0 ?
    H14A O14W H14B . . 106.1 ?
    H15A O15W H15B . . 106.7 ?
loop_
    _geom_torsion_atom_site_label_1
    _geom_torsion_atom_site_label_2
    _geom_torsion_atom_site_label_3
    _geom_torsion_atom_site_label_4
    _geom_torsion_site_symmetry_1
    _geom_torsion_site_symmetry_2
    _geom_torsion_site_symmetry_3
    _geom_torsion_site_symmetry_4
    _geom_torsion
    _geom_torsion_publ_flag
    N1 C2 C3 C4 . . . . 0.0(4) ?
    N2 C2 C3 C4 . . . . -179.7(3) ?
    C2 N1 C6 C5 . . . . -0.3(5) ?
    C2 C3 C4 C5 . . . . -0.2(5) ?
    C3 C4 C5 C6 . . . . 0.3(5) ?
    C4 C5 C6 N1 . . . . 0.0(5) ?
    C6 N1 C2 N2 . . . . 179.9(3) ?
    C6 N1 C2 C3 . . . . 0.3(4) ?
loop_
    _geom_hbond_atom_site_label_D
    _geom_hbond_atom_site_label_H
    _geom_hbond_atom_site_label_A
    _geom_hbond_site_symmetry_A
    _geom_hbond_distance_DH
    _geom_hbond_distance_HA
    _geom_hbond_distance_DA
    _geom_hbond_angle_DHA
    O11W H11A O14W 2_566 0.84 2.00 2.821(3) 166.6
    O11W H11B O12 2_556 0.84 2.22 3.032(4) 162.3
    O12W H12A O15W . 0.84 1.88 2.719(3) 172.3
    O12W H12B O13 . 0.84 1.85 2.677(3) 170.5
    O13W H13A O14 1_565 0.84 1.90 2.733(3) 173.6
    O13W H13B O14W . 0.84 1.88 2.706(3) 167.9
    N1 H1 O13 . 0.86 2.03 2.855(3) 159.9
    N2 H2A O11 . 0.86 2.01 2.869(3) 176.1
    N2 H2B O12 2_657 0.86 2.05 2.914(3) 177.6
    O14W H14A O15W 2_556 0.84 1.92 2.758(3) 174.0
    O14W H14B O14 2_556 0.84 1.90 2.738(3) 175.6
    O15W H15A O11 2_656 0.84 1.93 2.761(3) 169.0
    O15W H15B O12 2_556 0.84 1.93 2.760(3) 169.6
_shelx_hkl_file
;
   0   0   2  169.34    4.68
   0   0  -2  162.22    6.89
   0   0   3  392.54    8.73
   0   0  -3  402.40   13.41
   0   0  -4  501.81   12.16
   0   0   4  511.25   11.46
   0   0  -4  530.35   17.49
   0   0   5  341.53   10.61
   0   0  -5  318.94   10.96
   0   0  -5  348.61   16.11
   0   0  -6  139.61    8.14
   0   0  -6  156.51   12.21
   0   0   6  131.51    7.45
   0   0   7  162.85    8.88
   0   0  -7  170.28   14.08
   0   0  -7  171.58    9.84
   0   0  -8  848.43   22.95
   0   0  -8  882.99   33.16
   0   0   8  877.71   22.08
   0   0   9  524.90   18.38
   0   0  -9  497.48   18.92
   0   0   9  525.90   20.89
   0   0  -9  497.96   26.36
   0   0  10  846.92   25.01
   0   0 -10  813.26   36.74
   0   0  10  829.42   27.98
   0   0  11    6.44    4.23
   0   0  11   -0.04    4.09
   0   0 -11   -4.42    7.21
   0   0 -12    7.39    6.94
   0   0  12   13.59    5.32
   0   0  12   22.76    7.13
   0   0  13   94.60   10.53
   0   0  13   84.90   11.39
   0   0 -13   90.91   15.49
   0   0 -14  106.41   19.06
   0   0  14   86.04   10.42
   0   0  14   92.74   11.66
   0   0 -15   23.37   14.41
   0   0  15   -1.93    6.27
   0   0  16   35.41   10.03
   0  -1  16    5.94    5.01
   0  -1  15   26.45    8.15
   0   1 -15   20.14   11.01
   0  -1  15   18.60    5.64
   0  -1  14   -0.09    5.17
   0   1 -14    5.39    7.43
   0  -1  14    7.05    5.78
   0  -1  13    7.15    3.85
   0  -1  13   21.30    6.55
   0   1 -13   17.55   10.94
   0   1 -12   91.13   15.15
   0  -1  12   92.11    9.79
   0  -1  11  162.36   11.99
   0   1 -11  168.64   17.50
   0   1 -11  124.49   11.60
   0   1 -10   57.38   11.09
   0  -1  10   52.93    7.32
   0   1 -10   52.09    7.89
   0   1  -9   37.59    6.30
   0   1  -9   43.71    9.60
   0  -1   9   41.65    5.89
   0   1  -8  660.78   27.19
   0  -1   8  640.13   19.29
   0   1  -8  673.80   22.00
   0  -1   7  679.32   18.44
   0   1  -7  669.00   25.74
   0  -1   6    2.89    2.61
   0   1  -6    2.52    4.18
   0  -1   5   33.48    5.37
   0   1  -5   33.84    5.51
   0  -1   5   30.79    3.92
   0  -1   4 1253.31   23.25
   0  -1   4 1152.94   18.45
   0   1  -4 1226.90   25.06
   0   1  -3   28.15    4.42
   0   1  -3   32.88    3.64
   0  -1   3   33.07    3.69
   0  -1   3   26.82    3.88
   0   1  -2 6734.65   36.84
   0  -1   2 6534.15   39.32
   0  -1   2 6708.50   33.64
   0   1  -2 6887.10   43.06
   0   1  -1  400.76    7.72
   0   1   1   53.56    3.10
   0  -1  -1   52.71    4.34
   0  -1  -2 6112.66   47.92
   0   1   2 6176.24   36.12
   0   1   3 1561.53   17.37
   0   1   3 1427.73   20.91
   0  -1  -3 1406.59   27.53
   0  -1  -4 1362.64   17.86
   0   1   4 1395.40   19.22
   0  -1  -4 1375.07   30.50
   0   1   4 1355.52   22.36
   0   1   5  266.73   11.09
   0  -1  -5  297.51   16.48
   0   1   5  282.25    9.70
   0  -1  -5  278.58    9.54
   0   1   6  909.08   22.08
   0  -1  -6  971.06   19.68
   0  -1  -6  955.92   31.21
   0   1   6  970.29   19.61
   0   1   7  881.65   23.43
   0  -1  -7  890.37   32.40
   0  -1  -7  893.42   20.61
   0   1   7  941.89   20.83
   0  -1  -8  453.63   26.27
   0   1   8  420.28   17.96
   0   1   8  451.60   15.76
   0   1   9   60.12    7.88
   0   1   9   67.79    6.91
   0  -1  -9   68.29   12.67
   0   1  10   48.24    9.24
   0  -1 -10   45.91   12.67
   0   1  10   50.66    6.67
   0   1  10   44.46    8.11
   0   1  11  141.81   11.01
   0  -1 -11  136.71   17.65
   0   1  11  114.01   12.99
   0   1  11  129.60   12.83
   0   1  12  172.65   15.68
   0   1  12  246.33   18.03
   0  -1 -12  195.03   22.11
   0  -1 -13   20.66   10.69
   0   1  13   25.95    7.57
   0  -1 -14   17.09   12.64
   0   1  14    1.31    5.68
   0   1  15  114.21   14.31
   0  -2  16   28.66    8.44
   0  -2  16   31.67    8.59
   0  -2  15   -4.18    5.63
   0  -2  15   -1.40    5.48
   0   2 -15    5.24    9.90
   0  -2  14    6.41    4.76
   0   2 -14   -5.70    8.59
   0  -2  13   92.21   10.63
   0   2 -13   96.98   15.19
   0  -2  12   32.60    6.81
   0   2 -12   41.64    8.28
   0   2 -12   31.48    8.69
   0  -2  11   10.66    4.81
   0   2 -11   15.60    8.01
   0   2 -11   16.62    5.88
   0  -2  10   32.68    6.40
   0   2 -10   28.34    8.13
   0   2  -9  162.47   15.18
   0  -2   9  173.86   11.54
   0   2  -8   18.44    7.12
   0  -2   8   27.29    5.05
   0  -2   7  385.01   18.06
   0   2  -7  327.88   17.94
   0  -2   7  357.70   14.16
   0  -2   6  255.07   13.33
   0   2  -6  203.73   13.26
   0   2  -6  204.03   11.18
   0  -2   6  235.56   10.89
   0  -2   5  381.89   12.77
   0   2  -5  369.55   16.43
   0   2  -5  360.90   13.83
   0  -2   5  402.37   15.70
   0   2  -4   24.96    4.03
   0   2  -4   18.10    5.06
   0  -2   4   25.99    4.48
   0  -2   4   27.98    3.88
   0  -2   3  214.13    9.12
   0   2  -3  207.77    8.96
   0   2  -2  960.99   17.30
   0  -2   2  935.65   17.69
   0   2  -1   30.53    3.55
   0   2  -1   33.26    3.08
   0  -2   1   27.14    3.86
   0   2   0 1936.03   23.35
   0  -2   0 1874.79   25.87
   0   2   0 1869.39   24.06
   0  -2  -1 1686.32   30.63
   0  -2  -1 1802.94   27.46
   0   2   1 1814.73   22.97
   0  -2  -2 1915.93   34.12
   0  -2  -2 2008.93   20.90
   0   2   2 1948.97   25.82
   0   2   2 1983.09   18.17
   0   2   3   56.45    3.48
   0  -2  -3   62.48    4.02
   0   2   3   65.20    5.68
   0  -2  -3   60.96    7.96
   0  -2  -4   82.54    4.73
   0  -2  -4   75.43    9.06
   0   2   4   88.42    4.88
   0   2   4   78.70    6.51
   0   2   5 1830.26   24.14
   0  -2  -5 1701.54   40.51
   0  -2  -5 1649.62   20.81
   0   2   5 1652.81   28.73
   0   2   6   14.17    2.89
   0   2   6   13.17    3.62
   0  -2  -6   13.82    2.46
   0  -2  -6   11.12    6.63
   0  -2  -7    0.73    7.34
   0   2   7    4.53    2.25
   0   2   7    0.24    3.78
   0   2   8   78.35    7.05
   0   2   8   60.82    7.45
   0  -2  -8   66.85   12.39
   0   2   9   71.09   11.16
   0   2   9   83.14    7.57
   0  -2  -9   87.25   13.63
   0   2   9   72.85    9.07
   0   2  10  130.75   12.21
   0   2  10  134.19   14.35
   0  -2 -10  121.95   16.97
   0   2  11   -2.06    6.38
   0   2  11    3.09    4.54
   0   2  12    8.02    5.39
   0   2  12    5.51    4.97
   0  -2 -12   20.59   10.53
   0  -2 -13  123.47   20.08
   0   2  13  143.92   16.73
   0   2  13  121.79   13.74
   0   2  14   35.57    9.27
   0  -2 -14   44.35   15.49
   0   2  15    4.95    6.67
   0  -3  16   -2.26    6.07
   0   3 -15   97.16   16.59
   0  -3  15  118.77   13.44
   0   3 -14  183.90   21.66
   0  -3  14  178.29   15.49
   0  -3  13    5.02    5.27
   0   3 -13    7.23    6.73
   0   3 -13   -5.62    8.74
   0  -3  12   13.92    4.63
   0   3 -12   24.67    8.71
   0   3 -12   29.75    7.96
   0   3 -11   88.00   12.96
   0  -3  11   93.46   10.06
   0  -3  10  298.03   16.15
   0   3 -10  314.27   21.75
   0   3  -9   40.50    8.17
   0  -3   9   42.32    6.64
   0  -3   9   36.92    7.80
   0  -3   8  286.21   14.83
   0   3  -8  268.42   15.46
   0  -3   8  233.79   15.50
   0   3  -8  266.26   18.16
   0   3  -7  350.25   19.09
   0  -3   7  384.34   17.98
   0   3  -7  331.71   15.95
   0  -3   7  354.73   15.13
   0   3  -6  198.52   11.63
   0  -3   6  197.94   10.92
   0  -3   6  205.70   12.31
   0   3  -6  189.67   13.61
   0   3  -5  104.72    9.74
   0   3  -5  101.52    8.06
   0  -3   5  111.12    9.09
   0  -3   5  100.84    7.72
   0  -3   4  181.05   10.15
   0  -3   4  169.60    9.05
   0   3  -4  166.66    9.80
   0   3  -3   -1.54    1.56
   0  -3   3    3.33    2.64
   0   3  -3    2.23    2.49
   0   3  -2 1916.55   29.44
   0   3  -2 1849.02   22.91
   0  -3   2 1887.31   30.32
   0   3  -1 4339.24   39.21
   0   3  -1 4098.17   43.24
   0  -3   1 4387.53   46.44
   0  -3   0  681.81   19.54
   0   3   0  703.63   17.93
   0   3   0  724.83   17.57
   0   3   1   49.59    5.98
   0   3   1   39.70    4.59
   0  -3  -1   38.66    5.82
   0  -3  -2   64.57    8.66
   0   3   2   73.15    7.57
   0  -3  -2   66.37    7.61
   0   3   2   70.59    6.43
   0  -3  -3  342.99   18.47
   0  -3  -3  355.86   11.18
   0   3   3  335.74   13.59
   0   3   3  361.22   16.77
   0   3   3  346.88    9.30
   0   3   4  148.21    6.37
   0  -3  -4  147.12   12.69
   0   3   4  158.67    9.88
   0  -3  -4  143.79    6.76
   0   3   5   17.58    4.06
   0  -3  -5   22.88    7.07
   0   3   5   18.69    2.76
   0  -3  -6  311.96   21.54
   0   3   6  285.31   14.69
   0   3   6  269.95    9.73
   0   3   6  297.89   18.75
   0  -3  -7  744.64   33.86
   0   3   7  697.13   23.71
   0   3   7  734.72   29.74
   0   3   8  425.13   24.31
   0  -3  -8  462.36   29.16
   0   3   8  452.23   20.06
   0   3   9   19.37    5.62
   0   3   9   27.78    8.20
   0  -3  -9   27.44   10.38
   0   3  10   -0.72    4.16
   0  -3 -10   -9.54   10.90
   0   3  10   -8.10    6.36
   0  -3 -11   19.84   11.67
   0   3  11   28.66    9.46
   0   3  11   19.79    6.30
   0  -3 -12   32.95   12.29
   0   3  12   17.60    6.76
   0   3  12   17.66    8.58
   0  -3 -13    8.90    8.81
   0   3  13   13.84   10.05
   0   3  13    7.90    7.02
   0   3  14    1.66    5.95
   0   3  14    4.32    7.76
   0  -4  15    0.24    6.19
   0   4 -14   -3.09    7.22
   0  -4  14   -6.43    5.81
   0   4 -14  -18.94   10.03
   0   4 -13   84.08   12.49
   0  -4  13   77.73   10.88
   0   4 -13   95.88   15.92
   0   4 -12  433.99   29.12
   0  -4  12  491.56   24.34
   0  -4  11   23.86    7.39
   0   4 -11    5.05    6.26
   0   4 -10   41.16   10.20
   0  -4  10   29.98    6.71
   0   4  -9  383.95   20.07
   0  -4   9  391.31   19.30
   0   4  -9  372.93   23.51
   0  -4   8  273.86   15.33
   0   4  -8  219.23   15.32
   0  -4   8  249.62   15.76
   0   4  -8  248.45   18.24
   0   4  -7  100.90   12.13
   0  -4   7   99.09    9.76
   0  -4   7  112.59   10.60
   0   4  -7   92.62    9.53
   0  -4   6    7.69    4.62
   0   4  -6    0.78    4.76
   0   4  -6   -0.67    3.60
   0  -4   6    7.20    4.24
   0  -4   5    1.21    3.63
   0   4  -5    4.29    3.70
   0  -4   5    4.43    3.91
   0  -4   4  564.19   19.64
   0   4  -4  544.82   19.66
   0   4  -4  571.21   12.61
   0   4  -3 1734.27   33.39
   0  -4   3 1700.12   33.69
   0   4  -3 1744.73   24.50
   0   4  -2 1540.67   30.58
   0  -4   2 1516.42   31.92
   0   4  -2 1497.78   25.14
   0  -4   1  287.20   14.39
   0   4  -1  278.78   11.52
   0   4  -1  324.45   14.28
   0   4   0  815.40   22.37
   0  -4   0  863.22   25.30
   0   4   0  754.49   21.23
   0   4   1 1476.79   32.42
   0   4   1 1479.02   29.28
   0  -4  -1 1486.99   34.27
   0   4   2   90.63    9.56
   0  -4  -2   93.83    9.67
   0   4   2   92.07    8.26
   0  -4  -3  188.74   14.02
   0   4   3  211.86   12.56
   0  -4  -3  232.88   17.52
   0   4   3  215.13   14.46
   0   4   4   43.23    6.64
   0   4   4   40.40    3.81
   0   4   4   46.71    8.47
   0  -4  -4   45.37    9.55
   0  -4  -5  744.32   32.23
   0   4   5  768.06   24.65
   0   4   5  811.90   30.81
   0   4   6  736.56   31.46
   0   4   6  759.96   25.80
   0  -4  -6  728.14   33.93
   0  -4  -7  269.69   22.49
   0   4   7  253.85   15.98
   0   4   7  247.23   19.39
   0  -4  -8   37.09   11.11
   0   4   8   31.72    7.15
   0   4   8   20.64    8.92
   0   4   9  118.68   15.67
   0   4   9  125.78   12.34
   0  -4  -9  127.60   18.14
   0   4  10   99.80   14.83
   0  -4 -10   89.77   15.65
   0   4  10   91.65   11.36
   0   4  11   64.21   10.51
   0  -4 -11   83.17   17.06
   0   4  11   52.29   11.62
   0  -4 -12    1.63   12.29
   0   4  12   -2.85    6.72
   0   4  12    6.01    5.51
   0   4  13   46.34   10.08
   0   4  13   51.78   12.88
   0   4  14   61.34   14.17
   0   5 -15   31.49    9.59
   0  -5  14   55.52    9.80
   0   5 -14   44.65   13.18
   0   5 -14   55.71   11.31
   0   5 -13    3.86    7.91
   0  -5  13   -2.46    5.81
   0   5 -12    3.20    7.09
   0  -5  12    2.49    4.07
   0   5 -11   93.20   12.44
   0  -5  11  106.16   12.11
   0   5 -11   98.01   14.07
   0   5 -10  150.76   17.17
   0  -5  10  153.97   13.48
   0   5 -10  157.20   14.77
   0  -5   9  162.14   13.34
   0   5  -9  151.10   13.64
   0   5  -9  155.18   16.74
   0   5  -8  104.86   11.12
   0  -5   8  114.42   10.97
   0   5  -8  131.05   14.90
   0  -5   7  343.85   18.62
   0   5  -7  354.33   19.48
   0   5  -7  356.56   22.40
   0  -5   7  387.66   18.21
   0   5  -6   52.59    7.99
   0  -5   6   55.52    8.19
   0   5  -6   55.09    9.12
   0  -5   6   51.40    7.29
   0   5  -5  144.64   12.19
   0  -5   5  138.02   11.53
   0  -5   5  142.51   10.56
   0  -5   4   25.61    6.12
   0   5  -4   20.00    5.36
   0  -5   3   23.20    6.03
   0   5  -3   12.40    3.71
   0   5  -3   13.29    4.89
   0   5  -2  215.15   11.20
   0   5  -2  232.77   13.67
   0  -5   2  221.61   13.95
   0   5  -1 1470.12   33.70
   0  -5   1 1465.78   36.53
   0   5  -1 1428.13   30.50
   0   5   0  201.37   12.55
   0  -5   0  175.56   13.82
   0   5   0  196.83   12.42
   0   5   1   17.20    5.54
   0   5   1   20.27    6.32
   0  -5  -1   22.97    7.43
   0   5   2   18.75    6.89
   0   5   2   20.72    5.95
   0  -5  -2   15.11    7.57
   0  -5  -3  550.25   25.27
   0   5   3  576.35   22.30
   0   5   3  591.42   25.79
   0   5   4  323.74   17.42
   0   5   4  358.72   21.45
   0  -5  -4  326.20   20.42
   0  -5  -4  356.08   23.84
   0   5   5    9.88    8.32
   0  -5  -5   -1.99    7.48
   0  -5  -5   -2.10    8.76
   0   5   5   10.27    5.85
   0   5   6    7.10    5.23
   0  -5  -6    1.07    7.96
   0  -5  -6   -1.94    7.86
   0   5   6   20.65    8.24
   0   5   7  156.96   16.88
   0   5   7  140.03   13.05
   0  -5  -7  139.79   17.87
   0   5   8  109.77   12.25
   0   5   8  134.40   16.51
   0  -5  -8  120.51   17.95
   0   5   9   99.75   12.03
   0  -5  -9  121.24   18.29
   0   5   9  115.80   15.92
   0  -5 -10   -4.22   10.56
   0   5  10   -0.97    4.38
   0   5  10   10.55    7.54
   0   5  11   47.38   11.30
   0  -5 -11   52.01   16.73
   0   5  11   15.98    6.36
   0   5  12  115.86   14.05
   0   5  12  102.02   16.93
   0  -6  13   -6.21    5.98
   0   6 -13    6.85    8.02
   0   6 -12   86.26   14.45
   0  -6  12  101.00   12.72
   0   6 -12  106.99   14.48
   0   6 -11   14.39    6.96
   0  -6  11    3.34    5.74
   0   6 -11   13.61    7.70
   0  -6  10   10.47    5.74
   0   6 -10    7.64    6.43
   0   6 -10   15.38    9.22
   0   6  -9  151.15   14.92
   0  -6   9  188.15   15.34
   0   6  -9  195.25   19.82
   0  -6   8  139.74   12.67
   0   6  -8  130.99   13.71
   0   6  -8  124.92   15.84
   0  -6   7  185.18   14.18
   0   6  -7  169.21   17.12
   0   6  -7  166.81   14.65
   0   6  -6   36.63    7.94
   0  -6   6   44.56    7.05
   0   6  -5    0.47    4.91
   0  -6   5   -3.16    5.02
   0  -6   5   -4.90    4.75
   0  -6   4  108.78   12.00
   0   6  -4  113.81   11.62
   0   6  -3  119.47   11.50
   0  -6   3  108.30   11.80
   0   6  -2   42.95    6.33
   0   6  -2   38.55    7.13
   0  -6   2   42.74    8.07
   0   6  -1    5.53    4.38
   0   6  -1   -3.76    4.46
   0  -6   1    3.83    5.79
   0  -6   0   53.92    9.03
   0   6   0   54.63    7.82
   0   6   0   76.77    9.46
   0  -6  -1  471.72   24.38
   0   6   1  484.50   22.49
   0   6   1  465.06   21.33
   0   6   2   67.85    8.87
   0  -6  -2   55.18    9.69
   0   6   2   68.50   10.51
   0  -6  -3   78.36   11.70
   0   6   3   84.31    9.65
   0   6   3   85.00   12.11
   0  -6  -4    3.39    6.96
   0   6   4    7.49    7.31
   0   6   4    4.93    5.51
   0   6   5  133.97   13.05
   0  -6  -5  147.85   16.93
   0   6   5  142.36   15.81
   0  -6  -5  152.97   17.95
   0  -6  -6  250.15   23.81
   0  -6  -6  229.99   20.72
   0   6   6  262.91   21.37
   0   6   6  240.59   17.39
   0   6   7   44.02   11.37
   0  -6  -7   28.03    9.50
   0  -6  -7   20.59    9.25
   0   6   7   33.24    8.67
   0   6   8   12.54    5.30
   0   6   8   28.18    9.58
   0  -6  -8   16.71    8.08
   0  -6  -8   12.50    8.70
   0   6   9    8.23    7.66
   0   6   9   -2.79    4.98
   0  -6  -9   19.17   12.10
   0  -6  -9    3.37    8.58
   0   6  10   62.15   11.50
   0  -6 -10   64.64   14.80
   0   6  10   62.47   13.15
   0   6  11   -7.17   10.00
   0   6  11   20.76    7.73
   0   7 -13   26.92   10.01
   0  -7  12   30.31    8.21
   0   7 -12   22.56    8.69
   0   7 -12   32.47    9.73
   0  -7  11  -13.34    7.74
   0   7 -11   -8.88    8.18
   0   7 -11    5.25    6.47
   0   7 -10  118.48   16.45
   0  -7  10  140.10   14.29
   0   7 -10  137.46   15.52
   0   7  -9   63.90   11.07
   0  -7   9   83.22   10.93
   0   7  -9   88.05   14.26
   0   7  -8   -5.34    8.72
   0   7  -8    7.04    5.37
   0  -7   8    6.85    5.33
   0   7  -7   26.18    7.88
   0   7  -7   19.39    8.59
   0  -7   7   22.95    7.03
   0  -7   6  188.54   14.30
   0   7  -6  174.14   15.97
   0   7  -5   95.95   12.01
   0  -7   5   84.35    9.53
   0   7  -4  142.76   14.05
   0   7  -3   18.04    5.90
   0  -7   3   17.17    6.77
   0  -7   2  326.81   22.09
   0   7  -2  322.99   19.32
   0  -7   1  297.50   21.27
   0   7  -1  301.41   18.72
   0   7   0   45.73    8.04
   0   7   0   49.99    8.26
   0  -7   0   51.00    9.67
   0   7   1   17.76    6.84
   0   7   1   32.91    7.48
   0  -7  -1   21.24    8.03
   0   7   2    5.66    6.69
   0  -7  -2   -0.78    6.40
   0   7   2   -0.23    5.77
   0   7   3  151.73   15.62
   0  -7  -3  118.88   15.06
   0   7   3  141.03   13.76
   0   7   4  262.97   21.08
   0   7   4  250.68   18.58
   0  -7  -4  255.53   22.24
   0   7   5   33.60    9.29
   0  -7  -5   37.17   10.38
   0   7   5   45.98    9.11
   0   7   6   34.15   11.14
   0  -7  -6   27.67   10.53
   0   7   6   26.66    7.64
   0  -7  -7   50.00   12.26
   0   7   7   61.49   10.74
   0   7   7   40.44   10.26
   0   7   8   94.77   16.47
   0  -7  -8  103.46   17.51
   0   7   8   78.12   11.57
   0  -7  -8   87.95   16.42
   0   7   9   18.60    6.92
   0  -7  -9   10.88    9.65
   0   7   9   -0.69    6.71
   0  -8  11   90.41   13.14
   0   8 -11   88.31   14.01
   0   8 -10   14.97    8.84
   0   8 -10   32.70    9.30
   0  -8  10   23.21    7.06
   0  -8   9   -8.75    6.47
   0   8  -9    1.01    7.89
   0   8  -9   -8.26    6.76
   0   8  -8   35.92   11.45
   0  -8   8   26.28    6.74
   0   8  -8   32.40    9.37
   0  -8   7   68.92   10.29
   0   8  -7   47.99   10.03
   0  -8   6   54.97    8.89
   0   8  -6   55.97   10.17
   0  -8   5    5.83    3.89
   0   8  -5    9.91    5.76
   0   8  -4  104.48   12.95
   0   8  -3  174.92   15.96
   0   8  -2  192.18   16.87
   0  -8   1   26.54    9.43
   0   8  -1   15.71    5.78
   0  -8   0   21.60    9.06
   0   8   0   10.16    6.16
   0  -8  -1   97.44   13.66
   0   8   1   82.32   11.45
   0   8   1   93.78   12.64
   0   8   2   45.11    9.53
   0   8   2   70.96   11.92
   0  -8  -2   56.41   11.24
   0   8   3    6.44    5.85
   0  -8  -3   16.26    7.64
   0   8   3   27.18    9.00
   0   8   4   18.07    7.19
   0   8   4   12.60    6.59
   0  -8  -4    0.31    8.48
   0   8   5   95.60   13.12
   0  -8  -5   67.41   13.13
   0   8   5  101.30   16.08
   0   8   6  131.40   18.06
   0  -8  -6  127.39   18.57
   0   8   6  134.51   15.44
   0   8   7   44.51    9.56
   0   8   7   53.72   12.86
   0  -8  -7   34.62   11.79
   0  -9  10   16.67    6.46
   0  -9   9   68.09   11.09
   0   9  -8   39.25   11.00
   0  -9   8   28.88    7.62
   0   9  -7    1.43    5.75
   0   9  -6   -2.44    7.21
   0   9  -5   30.60    9.15
   0   9  -4   35.64    9.54
   0   9  -3    2.45    6.44
   0   9  -2   16.44    8.27
   0   9  -1   75.02   11.03
   0   9   0   98.43   13.15
   0   9   1   -4.46    5.57
   0  -9  -1   21.41    8.85
   0  -9  -2    9.80    7.87
   0   9   2   -4.85    6.37
   0   9   3   17.91    7.74
   0  -9  -3    4.99    7.64
   0   9   3    1.96    6.06
   0  -9  -4   39.75   10.85
   0   9   4   33.49    9.16
  -1  10   1   18.24    6.75
  -1  10   0    2.20    4.57
  -1  10  -1    0.48    7.55
  -1  10  -2   38.19    8.41
  -1  10  -3   87.29   14.24
  -1  10  -4   24.29    9.10
  -1  10  -5    0.46    7.24
   1 -10   8    4.68    5.27
  -1   9   6   17.67    7.49
  -1   9   6   22.81   10.15
   1  -9  -6   26.85   11.35
  -1   9   5   62.29   11.17
   1  -9  -5   45.21   10.75
  -1   9   5   50.05   11.49
   1  -9  -4   83.49   14.99
  -1   9   4   81.84   12.20
  -1   9   4   77.97   13.26
  -1   9   3   56.80   11.37
  -1   9   3   60.06   11.26
  -1   9   2   11.87    6.25
  -1   9   2    2.74    6.52
  -1   9   1    3.22    5.78
  -1   9   0  108.76   13.99
  -1   9  -1   71.35   11.17
  -1   9  -2   13.60    5.73
  -1   9  -3   -1.54    5.46
  -1   9  -4   32.81    8.72
  -1   9  -5  136.63   16.33
  -1   9  -6   94.12   13.67
   1  -9   6  106.83   12.41
  -1   9  -7   12.83    8.44
   1  -9   7   -1.41    5.05
  -1   9  -7   -9.87    8.73
  -1   9  -8    1.40    6.54
  -1   9  -8    5.89    8.18
   1  -9   8   -4.64    5.03
  -1   9  -9   44.17   12.12
   1  -9   9   40.44    9.39
  -1   9  -9    4.94    7.77
  -1   8   8  -13.85   12.14
  -1   8   8   -0.96    5.65
  -1   8   7   57.42   11.47
  -1   8   7   48.89   12.72
   1  -8  -7   20.30    8.28
  -1   8   6   18.90    6.94
  -1   8   6   23.13    9.63
   1  -8  -6   13.20    8.30
  -1   8   5  127.17   15.99
  -1   8   5  141.74   14.86
   1  -8  -5  163.86   18.77
  -1   8   4   23.71    7.26
  -1   8   4   20.88    7.95
   1  -8  -4   18.33    8.39
   1  -8  -3   33.36    9.26
  -1   8   3   34.62    9.15
  -1   8   3   21.83    7.84
  -1   8   2  138.45   14.38
   1  -8  -2  130.74   15.49
  -1   8   2  123.07   13.69
  -1   8   1  254.34   18.27
   1  -8  -1  200.03   17.78
  -1   8   1  218.22   17.81
  -1   8   0   22.94    5.60
  -1   8   0   51.20    9.00
  -1   8  -1   40.65    7.74
  -1   8  -2   34.88    8.19
  -1   8  -3  138.14   14.10
  -1   8  -4   54.21   10.10
  -1   8  -5   44.90   10.09
  -1   8  -6   12.95    6.52
  -1   8  -7  146.57   17.69
   1  -8   7  134.18   13.35
  -1   8  -7  136.73   15.89
  -1   8  -8  183.59   18.58
  -1   8  -8  173.12   20.56
   1  -8   8  189.82   16.23
   1  -8   9   34.37    8.77
  -1   8  -9   27.24    9.24
  -1   8  -9   25.82   10.65
   1  -8  10    7.21    5.76
  -1   8 -10   -4.72    8.03
  -1   8 -10  -11.15    9.26
   1  -8  11   27.53    8.02
  -1   8 -11   25.88    9.06
  -1   8 -11   46.04   13.30
   1  -7 -10    1.51    9.13
  -1   7  10   -1.60    6.82
  -1   7  10  -13.03    7.92
   1  -7  -9   -6.04    9.31
  -1   7   9   -0.12    5.12
  -1   7   9   16.14    9.77
   1  -7  -9  -14.72   10.16
  -1   7   8   12.13    6.27
   1  -7  -8    1.62   10.09
  -1   7   8   11.46    8.73
   1  -7  -8   10.22    9.17
   1  -7  -7  158.80   19.23
  -1   7   7  169.91   19.28
  -1   7   7  167.59   15.76
   1  -7  -7  170.95   20.46
  -1   7   6   21.50    6.38
  -1   7   6   26.02    9.27
   1  -7  -6   14.37    9.12
   1  -7  -6   20.99    8.93
   1  -7  -5   14.23    8.89
  -1   7   5    3.46    4.87
  -1   7   5   18.68    7.81
  -1   7   4  110.79   11.89
   1  -7  -4  103.14   13.98
  -1   7   4   93.71   13.14
   1  -7  -3   66.41   11.16
  -1   7   3   53.05   10.31
  -1   7   3   53.13    8.97
  -1   7   2  161.33   13.66
  -1   7   2  123.07   13.52
   1  -7  -2  177.20   16.13
  -1   7   1    5.65    4.76
   1  -7  -1    7.53    5.54
  -1   7   1    5.70    4.25
   1  -7   0   50.70    8.55
  -1   7   0   62.55    8.63
  -1   7   0   63.24    9.17
  -1   7  -1  261.40   17.09
  -1   7  -1  244.10   15.27
   1  -7   1  205.80   15.28
  -1   7  -2   62.10    9.20
  -1   7  -3   47.72    8.44
  -1   7  -4   24.86    7.32
  -1   7  -5   99.04   12.13
  -1   7  -6  197.51   16.86
  -1   7  -6  195.59   18.63
   1  -7   7   21.34    6.21
  -1   7  -7   36.27    9.32
  -1   7  -7   35.73    8.43
  -1   7  -8    5.60    6.61
   1  -7   8   14.95    5.87
  -1   7  -8    6.06    5.71
  -1   7  -9    1.61    5.92
   1  -7   9   16.98    7.24
  -1   7  -9   11.23    5.65
  -1   7 -10  128.50   16.98
  -1   7 -10  122.36   15.24
   1  -7  10  150.08   15.08
  -1   7 -11   79.12   12.36
   1  -7  11   75.80   11.13
  -1   7 -11   55.29   12.14
  -1   7 -12    0.70    8.05
  -1   7 -12    2.68    6.35
  -1   7 -12    3.77    7.77
   1  -7  12   11.58    6.48
  -1   7 -13   10.48    8.59
  -1   6  12    1.82    8.83
  -1   6  12    0.39    4.70
  -1   6  11   14.20    8.19
   1  -6 -11   27.75   12.10
  -1   6  11   17.04    7.66
  -1   6  10   17.75    8.74
   1  -6 -10    6.52    8.01
  -1   6  10   18.74    6.64
   1  -6  -9   61.08   15.06
  -1   6   9  107.65   13.05
  -1   6   9   95.41   14.14
  -1   6   8   46.85    9.20
   1  -6  -8   35.10   12.31
  -1   6   8   39.18   11.80
  -1   6   7   29.05   10.25
  -1   6   7   16.69    6.55
   1  -6  -7   27.57   10.93
   1  -6  -6  194.13   19.45
  -1   6   6  210.80   15.89
  -1   6   6  210.38   18.69
   1  -6  -5  125.71   14.51
  -1   6   5  124.48   11.93
  -1   6   5  117.00   14.32
   1  -6  -5  118.81   15.47
  -1   6   4  243.41   18.45
   1  -6  -4  224.59   17.60
  -1   6   4  242.46   15.64
  -1   6   3  602.70   23.87
   1  -6  -3  585.85   26.38
  -1   6   3  574.82   26.16
  -1   6   2   84.22    9.26
  -1   6   2   85.43    9.97
   1  -6  -2   93.58   11.10
  -1   6   1  104.40   10.49
   1  -6  -1  105.15   11.35
  -1   6   1   92.88    9.60
  -1   6   0  210.91   14.15
   1  -6   0  186.54   14.03
  -1   6   0  196.94   13.04
  -1   6  -1   -3.98    4.47
  -1   6  -1    2.03    3.89
   1  -6   1   -0.14    4.51
  -1   6  -2   87.12    8.30
   1  -6   2   79.52    8.93
  -1   6  -2   90.33   10.23
  -1   6  -3  332.22   18.64
  -1   6  -4  503.89   23.02
  -1   6  -5    2.53    4.96
  -1   6  -6    5.20    6.49
  -1   6  -6    4.59    5.25
  -1   6  -7   72.28   11.83
   1  -6   7   69.53    8.78
  -1   6  -7   83.29   11.30
  -1   6  -8  147.54   14.59
  -1   6  -8  141.07   15.64
   1  -6   8  148.73   13.60
   1  -6   9   80.57   10.36
  -1   6  -9   73.88   11.69
  -1   6  -9   64.86   10.42
   1  -6  10    1.45    5.36
  -1   6 -10   -3.14    5.26
  -1   6 -10   -2.01    5.25
   1  -6  11    6.12    5.99
  -1   6 -11   -1.79    6.60
  -1   6 -11   10.93    8.48
   1  -6  12  132.36   14.61
  -1   6 -12   86.75   12.81
  -1   6 -12  149.78   18.68
  -1   6 -13   91.12   15.20
  -1   6 -13   76.77   14.59
   1  -6  13   72.10   11.48
  -1   6 -14   14.31    8.13
  -1   5  13   -2.21    8.42
  -1   5  13   -0.58    5.43
   1  -5 -12   37.32   15.66
  -1   5  12   46.29   12.77
  -1   5  12   56.75   10.06
  -1   5  11   39.80   11.07
   1  -5 -11   43.80   12.65
  -1   5  11   65.58   10.18
   1  -5 -10    0.75    9.01
  -1   5  10   10.98    7.80
  -1   5  10   20.89    7.17
  -1   5   9   62.39   12.22
   1  -5  -9   61.96   13.74
  -1   5   9   72.35   10.03
  -1   5   8  106.17   11.33
  -1   5   8  125.20   15.80
   1  -5  -8  133.98   17.81
  -1   5   7  582.70   29.90
  -1   5   7  601.31   24.91
   1  -5  -7  559.73   31.76
  -1   5   6  357.28   18.98
  -1   5   6  356.93   22.73
   1  -5  -6  373.00   24.37
  -1   5   5    2.66    2.55
  -1   5   5   -1.90    4.27
   1  -5  -5   -1.61    6.21
  -1   5   5    1.44    6.37
  -1   5   4  142.15   13.17
  -1   5   4  141.64   10.91
   1  -5  -4  147.25   14.94
  -1   5   4  138.61    8.60
  -1   5   3  341.86   16.19
   1  -5  -3  335.20   20.99
  -1   5   3  334.67   18.32
   1  -5  -2  499.65   21.02
  -1   5   2  497.73   18.74
  -1   5   2  501.47   20.97
   1  -5  -1   12.28    5.03
  -1   5   1   12.60    5.30
  -1   5   1    7.24    3.11
   1  -5   0   33.10    6.16
  -1   5   0   33.59    5.73
  -1   5   0   34.74    5.98
  -1   5  -1 1700.88   32.14
   1  -5   1 1705.88   33.75
  -1   5  -1 1754.64   35.60
   1  -5   2  106.71    8.64
  -1   5  -2  122.05    8.42
  -1   5  -2  109.29    9.60
  -1   5  -3   12.78    4.38
  -1   5  -3    9.79    3.33
   1  -5   3   10.04    3.18
  -1   5  -4  103.82   10.09
   1  -5   4   94.81    8.15
  -1   5  -5  249.80   15.33
  -1   5  -5  244.93   16.12
  -1   5  -6 1077.51   31.76
  -1   5  -6 1083.46   35.09
  -1   5  -7  192.29   15.86
  -1   5  -7  206.23   15.36
   1  -5   7  178.64   13.36
  -1   5  -8    4.79    5.41
  -1   5  -8    2.43    5.29
   1  -5   8    1.28    4.78
   1  -5   9   13.78    5.75
  -1   5  -9   21.50    7.20
  -1   5  -9   12.22    6.19
   1  -5  10   80.50   10.04
  -1   5 -10   61.58   10.36
  -1   5 -10   82.21   12.90
  -1   5 -11  309.20   23.80
  -1   5 -11  311.21   22.21
   1  -5  11  308.76   19.81
   1  -5  12   -5.21    5.25
  -1   5 -12   -8.29    8.00
   1  -5  13    9.09    6.99
  -1   5 -13   20.71    9.80
  -1   5 -13   13.19    9.01
   1  -5  14   32.37    8.63
  -1   5 -14   33.19   10.99
  -1   5 -14   31.99   10.55
  -1   5 -15   48.03   11.29
  -1   4  14   91.45   12.87
  -1   4  14  102.37   15.65
   1  -4 -13   84.29   17.61
  -1   4  13  111.42   13.11
  -1   4  13  100.21   15.02
  -1   4  12   28.78    7.86
   1  -4 -12   26.77   12.30
  -1   4  12   29.85    9.38
   1  -4 -11   15.54   10.32
  -1   4  11    8.30    5.19
  -1   4  11    6.72    8.31
  -1   4  10   -0.97    4.88
  -1   4  10   14.43    8.33
   1  -4 -10   -6.72    8.96
   1  -4  -9  104.72   15.79
  -1   4   9  104.08   10.91
  -1   4   9  101.85   13.89
  -1   4   8  128.89   11.64
   1  -4  -8  141.74   16.98
  -1   4   8  135.89   15.09
  -1   4   7  162.83   12.44
   1  -4  -7  168.02   17.51
  -1   4   7  150.49    8.78
  -1   4   7  186.14   16.68
  -1   4   6   35.51    8.83
   1  -4  -6   30.67    8.58
  -1   4   6   41.70    4.84
  -1   4   6   46.36    6.95
   1  -4  -5  546.20   25.63
  -1   4   5  588.07   25.26
  -1   4   5  547.75   15.26
  -1   4   5  600.65   20.58
  -1   4   4  828.66   28.02
   1  -4  -4  821.76   30.20
  -1   4   4  853.46   23.30
  -1   4   4  798.84   17.88
  -1   4   3  307.95   11.06
   1  -4  -3  304.77   17.78
  -1   4   3  292.13   13.08
  -1   4   3  307.07   16.01
   1  -4  -2  175.04   13.20
  -1   4   2  176.38   11.59
  -1   4   2  168.08    9.78
  -1   4   1 2377.19   35.47
  -1   4   1 2321.20   37.70
   1  -4  -1 2228.05   36.65
  -1   4   0   25.73    4.61
   1  -4   0   27.98    4.70
  -1   4   0   28.00    4.73
   1  -4   1   26.61    4.48
  -1   4  -1   27.82    4.86
  -1   4  -1   27.97    4.31
   1  -4   2   98.18    6.82
  -1   4  -2   89.68    7.46
  -1   4  -2   87.77    6.32
  -1   4  -3 2285.04   38.08
   1  -4   3 2370.06   31.75
  -1   4  -3 2379.01   30.28
  -1   4  -4 1319.85   21.41
  -1   4  -4 1254.53   30.95
   1  -4   4 1359.34   24.59
  -1   4  -4 1299.00   29.69
  -1   4  -5  246.34    9.06
  -1   4  -5  225.48   14.46
   1  -4   5  236.01   11.53
  -1   4  -5  225.88   13.26
  -1   4  -6  185.59   13.66
  -1   4  -6  183.70   12.57
   1  -4   6  186.44   10.64
   1  -4   7   76.96    8.50
  -1   4  -7   79.24   10.21
  -1   4  -7   47.16    7.65
  -1   4  -8  302.85   17.40
  -1   4  -8  320.11   19.68
   1  -4   8  364.02   17.40
  -1   4  -9  384.93   23.07
   1  -4   9  382.06   19.19
  -1   4 -10   10.12    6.69
   1  -4  10   -3.27    4.17
  -1   4 -10   10.77    7.74
  -1   4 -11   12.72    7.83
   1  -4  11   -1.48    4.94
  -1   4 -11    0.57    6.80
  -1   4 -12   85.26   13.98
  -1   4 -12   80.31   12.19
   1  -4  12   92.46   10.94
  -1   4 -13  279.84   24.35
   1  -4  13  311.38   20.07
  -1   4 -13  289.25   22.65
   1  -4  14   29.62    8.10
  -1   4 -14   22.20    8.80
  -1   4 -14   47.09   12.74
   1  -4  15    2.30    5.10
  -1   3  15   52.96    9.67
  -1   3  14   59.34   12.56
   1  -3 -14   55.55   16.38
  -1   3  14   54.55    9.78
  -1   3  13   17.44    8.21
  -1   3  13   17.28    6.48
   1  -3 -13   -4.57   12.99
  -1   3  12   25.23    8.25
  -1   3  12    9.87    4.76
   1  -3 -12   14.53   11.29
   1  -3 -11   25.66   10.10
  -1   3  11   20.11    7.40
  -1   3  11   31.89    7.21
   1  -3 -10   66.60   13.17
  -1   3  10   64.51    8.82
  -1   3  10   71.45    7.62
  -1   3  10   67.13   11.48
  -1   3   9   25.41    5.12
   1  -3  -9   29.77   10.25
  -1   3   9   26.23    6.09
  -1   3   9   18.78    6.76
   1  -3  -8   10.23    8.12
  -1   3   8   17.61    7.29
  -1   3   8   21.42    4.20
  -1   3   8   15.07    5.18
  -1   3   7   78.86   10.88
  -1   3   7   62.30    7.48
  -1   3   7   61.26    5.82
   1  -3  -7   61.27   11.33
   1  -3  -6  782.78   29.75
  -1   3   6  788.97   28.11
  -1   3   6  787.39   18.82
  -1   3   6  842.76   23.27
  -1   3   5  168.15   12.45
  -1   3   5  174.21   10.31
   1  -3  -5  185.68   13.85
  -1   3   5  168.87    8.21
  -1   3   4  153.75   11.18
  -1   3   4  160.02    9.17
   1  -3  -4  144.01   11.40
  -1   3   4  145.63    7.35
  -1   3   3   -0.19    2.36
  -1   3   3    6.69    4.54
  -1   3   3    5.93    2.14
   1  -3  -3    9.52    4.98
   1  -3  -2  468.40   17.81
  -1   3   2  477.55   12.32
  -1   3   2  490.57   16.49
  -1   3   2  476.33   13.69
  -1   3   1  206.09    9.98
   1  -3  -1  195.60   11.21
  -1   3   1  196.68    8.91
   1  -3   0   70.05    5.42
  -1   3   0   76.85    5.88
  -1   3   0   78.54    6.02
  -1   3  -1 2348.18   28.28
  -1   3  -1 2335.02   30.76
   1  -3   1 2326.34   25.68
  -1   3  -2  642.42   14.39
   1  -3   2  664.90   13.20
  -1   3  -2  641.60   16.92
   1  -3   3   18.90    2.87
  -1   3  -3   13.29    3.61
  -1   3  -3   13.29    2.71
  -1   3  -3   14.60    3.69
   1  -3   4    7.29    2.88
  -1   3  -4    3.81    2.09
  -1   3  -4    4.44    3.23
  -1   3  -4    5.30    2.91
  -1   3  -5  179.65   10.94
  -1   3  -5  187.34    7.96
   1  -3   5  191.86    9.66
  -1   3  -5  182.83   11.99
  -1   3  -6  158.62   11.11
  -1   3  -6  138.20   11.36
   1  -3   6  171.39   10.12
   1  -3   6  161.18    9.88
   1  -3   7   43.53    6.40
  -1   3  -7   33.66    7.58
  -1   3  -7   40.36    6.81
  -1   3  -8   -2.33    6.07
  -1   3  -8   -5.36    6.26
   1  -3   8   -1.14    3.56
  -1   3  -9    5.21    6.02
   1  -3   9    9.61    5.37
  -1   3  -9   14.37    6.58
  -1   3 -10  261.82   20.07
  -1   3 -10  269.71   18.83
   1  -3  10  259.63   15.58
  -1   3 -11  526.79   29.62
  -1   3 -11  528.50   27.08
   1  -3  11  521.87   22.96
  -1   3 -12   78.13   13.31
   1  -3  12   79.99    9.92
  -1   3 -12   72.36   11.33
  -1   3 -13   15.71    7.11
   1  -3  13   12.03    5.28
  -1   3 -13   14.57    8.57
   1  -3  14   -1.87    5.08
  -1   3 -14    4.78    8.20
  -1   3 -15   49.27   14.15
   1  -3  15   36.43    8.60
  -1   2  16   24.39    7.72
  -1   2  15   28.24    7.92
   1  -2 -14   48.71   13.77
  -1   2  14   68.76   10.48
   1  -2 -13  114.52   18.60
  -1   2  13  119.17   12.55
  -1   2  12    3.93    4.93
   1  -2 -12    5.12    9.34
  -1   2  12    1.62    3.86
  -1   2  12    6.52    6.49
  -1   2  11    7.83    4.12
  -1   2  11   12.73    7.07
   1  -2 -11   -0.48    8.83
  -1   2  11    4.38    4.63
   1  -2 -10   -2.91    8.84
  -1   2  10    1.20    4.19
  -1   2  10   -5.20    6.68
  -1   2  10   -2.48    3.39
  -1   2   9  508.63   24.02
  -1   2   9  560.04   21.37
  -1   2   9  553.44   19.60
   1  -2  -9  570.36   30.46
  -1   2   8 1152.52   28.57
  -1   2   8 1120.45   33.97
   1  -2  -8 1255.82   41.89
  -1   2   8 1251.36   27.79
  -1   2   7  659.36   24.53
   1  -2  -7  709.45   29.56
  -1   2   7  673.21   20.27
  -1   2   7  734.34   19.96
  -1   2   6   75.83    6.37
   1  -2  -6   67.31    9.49
  -1   2   6   69.45    8.54
  -1   2   6   67.65    6.25
  -1   2   5  681.31   17.32
  -1   2   5  680.40   21.88
  -1   2   5  714.64   16.92
   1  -2  -5  642.68   23.96
  -1   2   4   68.38    7.12
  -1   2   4   62.85    5.21
  -1   2   4   61.09    4.73
   1  -2  -4   70.42    7.67
  -1   2   3  362.95    9.90
  -1   2   3  372.02   13.61
  -1   2   3  375.30   10.97
   1  -2  -3  363.42   14.00
  -1   2   2   11.34    2.17
  -1   2   2   15.39    2.58
   1  -2  -2   16.87    4.00
  -1   2   2   19.24    4.06
  -1   2   1  223.56    7.74
  -1   2   1  252.19    9.33
  -1   2   1  225.99    7.55
   1  -2  -1  211.50    9.25
  -1   2   0 3296.68   28.28
  -1   2   0 3338.24   30.09
  -1   2  -1  238.98    8.33
  -1   2  -1  239.92    8.04
  -1   2  -2    4.97    2.47
  -1   2  -2    6.59    2.27
  -1   2  -2    5.34    2.62
  -1   2  -3  463.05   11.48
  -1   2  -3  426.02   13.25
  -1   2  -3  444.81   13.81
  -1   2  -4   55.40    6.08
  -1   2  -4   60.40    4.87
  -1   2  -4   55.76    5.70
  -1   2  -4   55.19    6.30
  -1   2  -5  288.41   14.19
   1  -2   5  269.84   11.10
  -1   2  -5  286.03   13.85
  -1   2  -6  133.23   10.48
   1  -2   6  140.69    8.67
  -1   2  -6  125.81   10.77
  -1   2  -7   50.16    7.40
   1  -2   7   58.45    6.42
  -1   2  -7   48.29    7.91
   1  -2   8    9.15    4.27
  -1   2  -8   -5.35    5.83
  -1   2  -8   10.21    5.40
  -1   2  -9  256.12   18.73
   1  -2   9  262.15   14.05
  -1   2  -9  262.23   16.94
   1  -2  10   61.96    7.75
  -1   2 -10   78.66   11.86
  -1   2 -10   48.24    8.82
   1  -2  11    0.81    3.80
  -1   2 -11    1.13    6.78
  -1   2 -11    0.94    5.05
   1  -2  12   25.84    6.12
  -1   2 -12   19.33    6.98
  -1   2 -13  132.34   18.84
   1  -2  13  136.23   12.78
   1  -2  14   16.20    5.79
   1  -2  14   16.03    5.80
  -1   2 -14    1.62    7.61
   1  -2  15   -7.18    5.93
   1  -2  15   -0.54    3.96
  -1   2 -15    3.29    8.50
  -1   1  16   60.60   10.85
   1  -1 -15  241.55   27.30
  -1   1  15  211.59   18.22
   1  -1 -14   58.02   16.32
  -1   1  14   35.61    6.79
  -1   1  14   50.40    9.78
  -1   1  13   -6.64    4.92
  -1   1  13    4.77    4.46
   1  -1 -13    9.30   10.22
   1  -1 -12   19.01    9.94
  -1   1  12   20.53    5.68
  -1   1  12   21.45    6.70
  -1   1  11  754.61   29.25
  -1   1  11  758.36   27.41
   1  -1 -11  796.12   38.80
  -1   1  11  737.84   24.66
  -1   1  10   51.04    8.13
  -1   1  10   37.62    6.22
   1  -1 -10   60.07   12.19
  -1   1  10   44.14    6.65
  -1   1   9  550.88   22.67
   1  -1  -9  585.17   29.31
  -1   1   9  586.33   19.57
  -1   1   9  601.15   21.12
  -1   1   8   53.73    6.59
  -1   1   8   51.00    6.16
   1  -1  -8   53.19    5.36
  -1   1   8   59.19    7.99
   1  -1  -8   55.50    9.44
   1  -1  -7  520.83   23.75
  -1   1   7  542.72   16.64
  -1   1   7  525.49   19.60
  -1   1   7  529.70   16.81
   1  -1  -6 1546.61   36.79
  -1   1   6 1563.93   26.01
  -1   1   6 1524.29   30.49
  -1   1   6 1554.01   26.07
   1  -1  -5 2290.44   40.21
  -1   1   5 2274.57   29.16
  -1   1   5 2213.46   33.34
  -1   1   5 2251.90   28.13
  -1   1   4   44.57    4.14
  -1   1   4   45.63    3.83
  -1   1   4   45.99    5.09
   1  -1  -4   39.53    5.87
  -1   1   3   35.89    4.19
  -1   1   3   40.80    3.96
   1  -1  -3   37.96    4.81
  -1   1   3   43.23    3.42
  -1   1   2 1409.36   18.89
   1  -1  -2 1421.15   19.61
  -1   1   2 1418.13   16.92
   1  -1  -1 2183.44   17.41
  -1   1   1 2236.96   18.17
  -1   1   1 2235.28   21.37
  -1   1   0   11.61    1.53
  -1   1   0   11.78    1.79
  -1   1   0   12.06    1.83
  -1   1  -1    2.25    2.20
  -1   1  -1    2.09    1.02
  -1   1  -1    2.28    1.92
  -1   1  -1    1.81    1.43
  -1   1  -2 2292.35   27.54
  -1   1  -2 2315.20   24.86
  -1   1  -2 2362.98   25.36
  -1   1  -3 4335.78   41.82
  -1   1  -3 4327.62   41.18
  -1   1  -4  387.40   14.93
   1  -1   4  382.83   10.78
  -1   1  -4  398.45   13.95
   1  -1   5 1440.17   22.64
  -1   1  -5 1480.66   28.66
  -1   1  -5 1466.17   31.84
   1  -1   6   20.72    3.59
  -1   1  -6   15.48    4.31
  -1   1  -6   14.40    4.71
   1  -1   7  410.58   14.30
  -1   1  -7  422.91   17.61
  -1   1  -7  440.36   21.46
  -1   1  -8    3.80    4.88
   1  -1   8    4.43    2.87
  -1   1  -8   12.67    6.67
  -1   1  -9   35.14    9.19
  -1   1  -9   41.40    7.12
   1  -1   9   41.54    5.99
   1  -1  10   56.27    6.91
  -1   1 -10   38.49   10.82
  -1   1 -10   50.32    8.10
  -1   1 -11  310.17   24.46
   1  -1  11  345.64   20.03
   1  -1  11  334.63   16.91
   1  -1  12  225.82   14.76
   1  -1  12  213.62   16.81
  -1   1 -12  234.01   22.87
  -1   1 -13   23.50   10.88
   1  -1  13   36.60    8.23
  -1   1 -14   11.32    9.47
   1  -1  14   24.76    8.17
   1  -1  15   39.89    8.99
  -1   0  16   99.76   13.76
  -1   0  16   96.76   12.25
  -1   0  15   -3.81    5.28
  -1   0  15    3.40    4.22
   1   0 -15    2.85    8.50
  -1   0  14   30.77    6.47
  -1   0  14   34.30    8.08
   1   0 -14   44.74   12.93
  -1   0  13  259.20   16.33
  -1   0  13  282.17   18.29
   1   0 -13  270.82   25.07
   1   0 -12   -2.93    6.98
  -1   0  12   -3.93    4.66
  -1   0  12   -0.45    3.93
   1   0 -11    3.79    8.27
  -1   0  11   -1.97    3.68
  -1   0  11   -1.89    3.61
  -1   0  10   30.07    6.24
  -1   0  10   32.18    5.59
   1   0 -10   17.33    6.96
  -1   0  10   21.86    4.85
   1   0  -9  480.74   25.35
  -1   0   9  480.36   18.66
  -1   0   9  476.21   17.84
  -1   0   8  940.35   23.98
   1   0  -8  905.56   32.25
  -1   0   8  960.16   23.49
   1   0  -7  809.17   28.26
  -1   0   7  872.75   20.86
  -1   0   7  817.63   20.55
  -1   0   6  708.35   17.63
   1   0  -6  743.74   24.08
  -1   0   6  753.18   17.62
  -1   0   6  699.68   23.42
  -1   0   5   19.77    5.21
  -1   0   5   20.79    3.37
   1   0  -5   13.87    4.88
  -1   0   5   21.81    3.26
  -1   0   4 1105.90   16.43
  -1   0   4 1074.18   23.65
  -1   0   4 1136.64   18.45
   1   0  -4 1008.98   22.80
  -1   0   3 2220.07   22.90
  -1   0   3 2268.96   30.54
   1   0  -3 2207.46   28.68
  -1   0   2   17.50    2.69
  -1   0   2   18.22    2.07
   1   0  -2   16.21    2.67
  -1   0   2   21.36    3.67
  -1   0   1    9.42    2.04
  -1   0   1    8.10    2.25
  -1   0   0 2851.82   25.43
  -1   0   0 2842.84   24.43
  -1   0   0 2819.42   24.55
  -1   0  -1 1379.43   18.96
  -1   0  -1 1411.98   18.75
  -1   0  -1 1356.69   18.21
   1   0   1 1415.52   14.62
  -1   0  -2  580.11   13.32
   1   0   2  604.22   11.76
  -1   0  -2  594.77   15.05
   1   0   3  316.31   10.03
  -1   0  -3  292.20   10.66
   1   0   3  312.90    7.50
  -1   0  -3  291.03   12.78
  -1   0  -4 1590.03   32.78
   1   0   4 1559.83   24.74
  -1   0  -4 1632.07   26.91
   1   0   4 1631.84   19.62
  -1   0  -5 1699.01   29.84
   1   0   5 1672.31   22.71
   1   0   5 1729.42   29.09
  -1   0  -5 1751.00   38.30
   1   0   6  243.51    9.77
  -1   0  -6  251.53   16.25
  -1   0  -6  223.88   11.89
   1   0   6  246.94   12.34
  -1   0  -7   92.76   11.84
  -1   0  -7   89.57    8.69
   1   0   7   84.55    8.24
   1   0   7   88.80    6.47
   1   0   8  196.19   12.81
  -1   0  -8  180.70   17.32
  -1   0  -8  207.11   13.04
   1   0   8  205.46   10.71
   1   0   9  258.86   12.87
  -1   0  -9  243.23   20.53
   1   0   9  236.37   14.87
  -1   0  -9  259.70   15.20
   1   0  10 1169.11   29.21
  -1   0 -10 1157.56   44.86
   1   0  10 1109.27   33.72
  -1   0 -11    0.31    7.72
   1   0  11   -1.21    4.31
   1   0  12   16.46    6.54
  -1   0 -12   -0.51   10.28
   1   0  13   59.07   10.23
  -1   0 -13   81.62   15.94
   1   0  14   41.47   10.34
  -1   0 -14   52.96   14.69
   1   0  15   24.79    7.64
  -1  -1  17   -2.18    5.69
  -1  -1  16   14.25    6.27
  -1  -1  16    8.80    4.36
  -1  -1  15   57.10    9.58
   1   1 -15   38.39   13.64
  -1  -1  15   53.96    9.59
   1   1 -14  137.40   19.62
  -1  -1  14  113.37   12.02
  -1  -1  14  123.81   13.35
   1   1 -13   28.59   10.60
  -1  -1  13   30.16    6.60
  -1  -1  12   17.32    5.77
   1   1 -12    6.92    6.84
  -1  -1  11   97.41    9.72
   1   1 -11   93.88   14.04
   1   1 -10  277.88   20.49
  -1  -1  10  291.37   15.20
  -1  -1   9   72.07    7.70
   1   1  -9   69.92   10.51
   1   1  -8  453.13   22.33
  -1  -1   8  399.41   12.46
  -1  -1   8  428.15   21.52
  -1  -1   8  458.75   16.49
  -1  -1   7   96.59    5.57
  -1  -1   7   78.86    6.82
  -1  -1   7   95.35   10.46
   1   1  -7   81.09    9.67
  -1  -1   6  167.55    6.03
   1   1  -6  156.59   11.45
  -1  -1   6  139.81   11.19
  -1  -1   6  160.62    8.75
   1   1  -5  142.74   10.22
  -1  -1   5  139.24    7.56
   1   1  -5  144.42    7.70
  -1  -1   5  145.75   10.42
  -1  -1   4   72.64    7.21
  -1  -1   4   68.87    4.82
   1   1  -4   70.10    5.07
   1   1  -4   76.02    7.01
   1   1  -3   43.31    4.78
   1   1  -3   55.99    3.97
  -1  -1   3   58.80    5.81
  -1  -1   3   51.56    3.92
  -1  -1   2 1343.39   23.23
  -1  -1   2 1401.92   24.04
   1   1  -2 1353.71   16.30
  -1  -1   2 1319.32   15.55
   1   1  -1 2479.43   21.47
  -1  -1   1 2478.74   30.49
  -1  -1   1 2440.17   29.20
  -1  -1   0  186.73    8.74
  -1  -1   0  182.47    9.02
   1   1   0  165.70    5.95
  -1  -1  -1  142.20    9.10
  -1  -1  -1  137.07    8.31
   1   1   1  132.90    6.07
  -1  -1  -1  131.79    7.22
  -1  -1  -2  321.75   12.86
  -1  -1  -2  335.41   13.90
  -1  -1  -2  328.82   10.96
   1   1   2  325.35    9.96
   1   1   3   50.37    2.82
  -1  -1  -3   41.26    6.10
  -1  -1  -3   44.96    4.42
   1   1   3   39.11    4.19
   1   1   4    5.54    2.63
   1   1   4   10.38    1.88
  -1  -1  -4    7.46    2.79
  -1  -1  -4    7.38    4.17
  -1  -1  -5   54.29    5.75
   1   1   5   60.73    4.34
   1   1   5   52.87    5.83
  -1  -1  -5   44.35    7.74
   1   1   6  221.00    9.02
  -1  -1  -6  192.39   15.62
  -1  -1  -6  204.23   10.82
   1   1   6  201.87   11.40
   1   1   7  550.85   15.64
   1   1   7  503.92   19.49
  -1  -1  -7  498.91   26.06
  -1  -1  -7  496.94   18.01
   1   1   8 1036.34   23.08
  -1  -1  -8  985.14   38.57
   1   1   8  937.39   28.23
  -1  -1  -9   69.34   12.85
   1   1   9   75.38    9.15
  -1  -1 -10   65.73   13.48
   1   1  10   61.75    9.11
  -1  -1 -11   50.03   12.43
   1   1  11   55.00    9.37
   1   1  12  216.16   18.18
  -1  -1 -12  222.66   23.82
  -1  -1 -13   -1.72    8.87
   1   1  13   -0.24    5.98
  -1  -1 -14   43.34   15.40
   1   1  14   27.86    8.01
  -1  -2  16  103.45   12.89
  -1  -2  16  104.70   13.14
   1   2 -15  -19.49   11.59
  -1  -2  15    3.27    4.08
   1   2 -14   -7.69    8.59
  -1  -2  14   17.73    6.59
   1   2 -13   37.65    9.99
  -1  -2  13   50.35    8.46
  -1  -2  12  257.11   16.30
   1   2 -12  248.36   21.99
   1   2 -11   85.69   13.21
  -1  -2  11   91.92    9.63
  -1  -2  10   53.65    7.77
   1   2 -10   47.16    8.60
  -1  -2  10   73.08   11.42
   1   2  -9   66.55   10.00
  -1  -2   9   79.19   10.59
  -1  -2   9   71.90    7.42
   1   2  -8  388.41   21.15
  -1  -2   8  412.68   16.46
  -1  -2   8  424.45   21.25
   1   2  -7   33.30    7.50
  -1  -2   7   28.11    6.80
   1   2  -7   49.29    6.21
  -1  -2   7   45.86    5.74
  -1  -2   6   71.05    6.27
   1   2  -6   74.55    6.48
  -1  -2   6   67.83    8.33
   1   2  -6   70.03    8.46
  -1  -2   5  106.31    7.05
  -1  -2   5  104.42    9.36
   1   2  -5   87.40    9.15
   1   2  -5   96.01    7.09
  -1  -2   4   -0.97    3.58
  -1  -2   4    0.47    2.10
   1   2  -4    0.18    2.31
  -1  -2   3  782.51   21.32
   1   2  -3  816.79   17.24
  -1  -2   3  794.80   15.69
  -1  -2   2  842.28   14.21
   1   2  -2  874.44   17.08
  -1  -2   2  799.19   21.20
  -1  -2   1  756.60   11.56
  -1  -2   1  730.99   19.95
  -1  -2   1  763.19   20.08
   1   2  -1  737.81   15.69
  -1  -2   0  255.78   11.39
  -1  -2   0  230.90   11.82
   1   2   0  255.11    9.45
   1   2   1  149.53    7.72
  -1  -2  -1  152.17   10.87
  -1  -2  -1  162.63    9.05
  -1  -2  -1  152.16   10.17
  -1  -2  -2   14.39    5.63
   1   2   2   11.37    3.17
  -1  -2  -2   22.99    5.25
  -1  -2  -2   12.03    3.41
  -1  -2  -3  112.43    9.93
  -1  -2  -3  125.09   11.45
  -1  -2  -3  116.06    7.78
   1   2   3  108.34    7.78
   1   2   4  145.97    9.06
  -1  -2  -4  129.16   11.70
   1   2   4  137.69    4.77
  -1  -2  -4  151.21    8.79
  -1  -2  -5  328.29   12.84
  -1  -2  -5  345.94   20.21
   1   2   5  336.63    8.91
   1   2   5  308.41   13.72
  -1  -2  -6   16.54    7.77
  -1  -2  -6   12.41    3.50
   1   2   6   10.26    4.13
  -1  -2  -7   38.11   10.02
   1   2   7   31.13    6.40
  -1  -2  -8   -5.87    9.35
   1   2   8    7.43    5.08
  -1  -2  -9  167.68   19.45
   1   2   9  141.08   11.94
  -1  -2 -10  387.93   29.94
   1   2  10  354.11   19.78
   1   2  11   36.71    7.95
  -1  -2 -11   15.91    9.40
  -1  -2 -12    7.44   10.38
   1   2  12   17.20    6.09
   1   2  12   16.86    9.30
  -1  -2 -13   67.57   14.80
   1   2  13   67.09   11.29
   1   2  13   44.30   10.61
   1   2  14   12.39    5.96
  -1  -3  16    4.89    5.92
   1   3 -15   57.83   13.34
  -1  -3  15   44.99    8.98
   1   3 -14  183.46   20.90
  -1  -3  14  204.97   16.62
   1   3 -13   20.86    8.40
  -1  -3  13   15.79    6.07
  -1  -3  12   16.80    6.07
   1   3 -12    1.29    6.89
   1   3 -11   12.90    7.48
  -1  -3  11   15.65    7.01
  -1  -3  11   18.30    5.76
  -1  -3  10  620.99   23.29
   1   3 -10  562.71   29.09
  -1  -3  10  601.19   28.22
  -1  -3   9  841.58   26.01
   1   3  -9  793.94   26.35
   1   3  -9  793.76   32.89
  -1  -3   9  817.29   31.03
  -1  -3   8  283.74   17.80
   1   3  -8  266.25   15.28
  -1  -3   8  301.62   15.05
   1   3  -8  281.36   19.09
   1   3  -7  105.10   11.52
  -1  -3   7  102.03   10.93
  -1  -3   7  104.11    8.76
   1   3  -7   94.53    8.71
  -1  -3   6  101.82    8.20
   1   3  -6  102.92   10.83
  -1  -3   6  103.17   10.13
   1   3  -6   84.70    8.39
  -1  -3   5  550.11   21.12
   1   3  -5  554.72   18.37
  -1  -3   5  554.00   16.86
  -1  -3   4  563.20   20.87
   1   3  -4  547.48   17.33
  -1  -3   4  579.97   16.14
   1   3  -3    7.78    2.77
  -1  -3   3    5.74    2.11
  -1  -3   3   14.44    4.26
  -1  -3   2  305.60   15.20
  -1  -3   2  298.48    9.76
   1   3  -2  302.44   12.35
   1   3  -1  245.91   11.01
  -1  -3   1  245.94   13.78
  -1  -3   0 1380.84   32.42
  -1  -3   0 1341.26   29.30
   1   3   0 1333.23   25.57
  -1  -3  -1  858.67   22.73
  -1  -3  -1  843.35   26.19
   1   3   1  879.66   21.19
  -1  -3  -2  901.77   30.82
  -1  -3  -2  908.13   22.88
   1   3   2  927.85   22.92
  -1  -3  -2  866.00   27.69
  -1  -3  -3  489.43   23.60
  -1  -3  -3  497.07   21.99
  -1  -3  -3  470.90   16.44
   1   3   3  474.20   17.29
  -1  -3  -4  253.70   17.92
  -1  -3  -4  289.20   12.91
  -1  -3  -4  279.36   17.54
   1   3   4  284.92   14.02
   1   3   5   63.75    7.56
  -1  -3  -5   60.34   10.18
   1   3   6   -0.13    3.92
  -1  -3  -6   -1.49    7.97
  -1  -3  -7   52.15   11.44
   1   3   7   39.64    6.98
   1   3   8  164.94   13.16
  -1  -3  -8  180.61   19.66
  -1  -3  -9   83.37   14.42
   1   3   9   85.24   10.23
   1   3  10    5.39    4.36
  -1  -3 -10    8.82    8.95
   1   3  11  143.60   17.14
  -1  -3 -11  140.60   20.69
   1   3  11  117.30   13.12
   1   3  12   91.46   12.34
  -1  -3 -12  125.66   20.69
   1   3  12   92.42   14.18
   1   3  13   24.52   10.74
   1   3  13   34.61    9.24
   1   3  14   22.41    9.59
  -1  -4  15   19.71    6.59
  -1  -4  14   20.58    6.40
   1   4 -14   13.56    9.77
   1   4 -13    2.16    6.79
  -1  -4  13    4.93    4.13
   1   4 -12  221.82   21.08
  -1  -4  12  206.82   16.20
  -1  -4  11   86.36   10.61
  -1  -4  11   46.52    8.97
   1   4 -11  106.20   15.29
  -1  -4  10   13.83    6.67
   1   4 -10    1.34    6.91
  -1  -4  10   15.79    5.55
   1   4 -10   16.63    6.21
   1   4  -9   25.42    8.43
  -1  -4   9   24.83    5.90
   1   4  -9   19.50    6.31
  -1  -4   9   32.87    8.12
  -1  -4   8  311.41   19.44
  -1  -4   8  328.66   16.53
   1   4  -8  330.66   22.29
   1   4  -8  318.68   17.56
  -1  -4   7 1012.00   33.25
  -1  -4   7  910.99   26.44
   1   4  -7  944.63   28.28
   1   4  -7  928.25   34.86
  -1  -4   6   68.17    9.18
  -1  -4   6   75.99    7.83
   1   4  -6   87.88    8.93
   1   4  -6   74.91   10.76
  -1  -4   5   67.44    9.15
   1   4  -5   76.53    8.15
  -1  -4   5   73.68    7.29
  -1  -4   4  106.75    7.89
  -1  -4   4   97.97   10.23
   1   4  -4  106.80    9.18
   1   4  -3  221.97    9.92
  -1  -4   3  230.06   10.58
   1   4  -3  218.91   12.26
  -1  -4   3  222.13   14.79
  -1  -4   2 1668.50   26.00
  -1  -4   2 1631.35   38.98
   1   4  -2 1654.40   32.83
   1   4  -2 1676.94   29.78
  -1  -4   1   13.95    6.29
   1   4  -1   17.70    4.53
   1   4   0  151.60   10.08
  -1  -4   0  146.98   12.54
  -1  -4  -1  130.03   12.08
   1   4   1  129.77    9.90
  -1  -4  -2  275.65   17.84
  -1  -4  -2  314.89   15.64
   1   4   2  296.19   14.64
  -1  -4  -3  199.96   15.74
  -1  -4  -3  213.94   18.15
   1   4   3  231.87   13.67
  -1  -4  -3  234.56   13.01
   1   4   4  140.54   11.20
  -1  -4  -4  130.61   14.52
  -1  -4  -4  121.14   14.80
  -1  -4  -5   82.04   11.75
   1   4   5   79.74    9.35
  -1  -4  -5   78.78   12.80
  -1  -4  -6  368.46   25.79
  -1  -4  -6  325.41   22.30
   1   4   6  324.44   17.69
  -1  -4  -7  121.17   14.78
  -1  -4  -7  110.52   16.62
   1   4   7  114.05   11.44
  -1  -4  -8   51.75   11.98
  -1  -4  -8   39.77   10.86
   1   4   8   42.30    7.90
   1   4   9   26.43    7.40
   1   4   9   12.59    6.76
  -1  -4  -9   15.81   10.87
  -1  -4 -10  159.62   21.94
   1   4  10  138.71   14.08
   1   4  10  140.07   17.18
   1   4  11   38.94    8.47
  -1  -4 -11   48.47   14.56
   1   4  11   47.88   12.34
   1   4  12   -7.50    7.35
   1   4  12    0.19    4.88
  -1  -5  14   51.44    9.42
   1   5 -14   40.32   10.73
   1   5 -13   25.71    9.83
  -1  -5  13   33.63    8.28
  -1  -5  12   17.71    6.80
   1   5 -12   13.32    7.92
   1   5 -12   13.12    7.18
  -1  -5  11   -1.05    4.56
   1   5 -11   -4.25    5.45
   1   5 -11   10.58    8.19
   1   5 -10  103.30   11.51
   1   5 -10  122.29   15.92
  -1  -5  10  142.18   12.70
  -1  -5   9  220.38   17.58
   1   5  -9  291.85   22.99
  -1  -5   9  315.93   18.33
   1   5  -9  294.19   18.91
   1   5  -8   20.32    8.22
  -1  -5   8   14.44    7.21
   1   5  -8   12.66    5.83
  -1  -5   8   14.62    5.29
  -1  -5   7   19.10    6.86
   1   5  -7   21.86    6.22
  -1  -5   7   15.74    5.28
   1   5  -7   14.42    6.95
  -1  -5   6    1.90    5.24
  -1  -5   6    3.98    3.81
   1   5  -6    4.14    4.11
  -1  -5   5  496.40   24.03
   1   5  -5  530.44   22.22
  -1  -5   5  509.78   19.09
  -1  -5   4  380.88   15.63
  -1  -5   4  391.00   21.42
   1   5  -4  368.49   18.02
   1   5  -3    2.62    3.37
  -1  -5   3   -3.16    6.48
  -1  -5   3    3.42    2.85
   1   5  -2   57.54    6.83
  -1  -5   2   49.83    5.11
  -1  -5   2   46.63    8.93
   1   5  -2   42.48    6.43
   1   5  -1  266.51   14.97
  -1  -5   1  256.33   17.84
   1   5  -1  263.03   14.55
   1   5   0   27.63    6.51
   1   5   0   27.07    5.41
  -1  -5   0   42.50    9.17
   1   5   1   37.69    7.60
  -1  -5  -1   26.13    8.66
   1   5   1   20.63    5.62
   1   5   2  116.99   10.94
   1   5   2  131.20   13.24
  -1  -5  -2  114.92   13.27
   1   5   3  164.88   15.54
  -1  -5  -3  162.04   16.52
   1   5   3  182.45   13.56
   1   5   4  101.97   13.45
  -1  -5  -4   93.19   13.35
   1   5   4  104.44   11.07
   1   5   5  139.29   15.10
  -1  -5  -5  117.00   14.89
   1   5   5  137.71   12.27
  -1  -5  -5  112.44   15.59
  -1  -5  -6   17.58    8.21
   1   5   6   17.65    8.24
   1   5   6    8.51    5.64
  -1  -5  -6   14.13    9.76
  -1  -5  -7   -6.18   10.29
   1   5   7    8.82    6.31
  -1  -5  -7    4.95    7.81
   1   5   7   -3.09    7.00
   1   5   8  121.65   16.22
   1   5   8  101.76   11.82
  -1  -5  -8  113.43   16.49
  -1  -5  -8  108.55   18.26
  -1  -5  -9   67.61   15.34
  -1  -5  -9   75.80   15.77
   1   5   9   65.69    9.60
   1   5   9   66.30   12.08
   1   5  10   -7.51    8.87
   1   5  10  -11.38    6.10
  -1  -5 -10  -16.04   12.39
  -1  -5 -11   20.11   12.06
   1   5  11    7.48    6.76
   1   5  11   -7.43    7.93
  -1  -6  13   -1.10    7.01
   1   6 -13    4.39    7.80
   1   6 -12   31.25   10.41
  -1  -6  12   62.78   10.63
   1   6 -12   32.13    8.83
   1   6 -11  151.22   15.72
  -1  -6  11  154.19   15.19
   1   6 -11  140.24   18.64
   1   6 -10   23.58   10.27
  -1  -6  10   27.52    6.94
   1   6 -10   23.06    7.39
  -1  -6   9    4.99    4.55
   1   6  -9   10.32    6.88
   1   6  -9    6.08    5.95
  -1  -6   8    8.84    4.53
   1   6  -8    0.35    7.03
   1   6  -8   -1.20    5.40
   1   6  -7  271.72   18.11
  -1  -6   7  259.85   19.04
  -1  -6   7  274.06   16.36
  -1  -6   6   12.03    3.83
  -1  -6   6    3.40    5.19
   1   6  -5    3.10    5.36
  -1  -6   5    0.26    3.44
  -1  -6   5   13.55    6.98
   1   6  -4    6.61    4.99
  -1  -6   4   14.66    6.03
  -1  -6   4   10.97    4.05
  -1  -6   3  327.98   21.75
   1   6  -3  338.94   18.71
  -1  -6   2  287.13   20.78
   1   6  -2  293.30   17.41
  -1  -6   1   71.83   12.09
   1   6  -1   59.67    8.74
   1   6  -1   62.48    8.97
   1   6   0   14.76    5.48
   1   6   0   20.09    6.47
  -1  -6   0   12.69    7.86
   1   6   1  411.77   22.57
  -1  -6  -1  394.41   24.45
   1   6   1  409.82   20.82
   1   6   2    6.66    5.01
   1   6   2    1.08    4.90
  -1  -6  -2    2.29    6.18
   1   6   3  117.31   12.26
  -1  -6  -3   97.99   13.31
   1   6   3  134.63   15.24
   1   6   4   24.88    7.36
  -1  -6  -4   23.77    8.75
   1   6   4   30.31    8.45
   1   6   5    3.60    4.38
  -1  -6  -5    1.29    8.29
   1   6   5    7.87    7.34
   1   6   6   66.69   10.06
   1   6   6   37.74    9.60
  -1  -6  -6   51.69   12.56
  -1  -6  -7   40.13   12.21
   1   6   7   39.53    8.25
  -1  -6  -7   19.84    9.70
   1   6   7   37.44   11.08
  -1  -6  -8   10.00   10.87
   1   6   8   -4.34    5.13
   1   6   8    9.15    8.82
  -1  -6  -8  -11.50    9.88
   1   6   9    6.85    5.41
   1   6   9   11.12    9.26
  -1  -6  -9   20.87   10.41
   1   7 -13   30.30    8.14
   1   7 -12   45.41   11.50
  -1  -7  12   35.19    8.91
   1   7 -11   24.53   10.04
  -1  -7  11   29.43    8.71
   1   7 -11   15.43    5.97
  -1  -7  10   68.33   10.45
   1   7 -10   58.59   13.67
   1   7 -10   90.51   13.43
  -1  -7   9  214.90   17.00
   1   7  -9  208.48   17.88
   1   7  -9  203.46   22.01
   1   7  -8  135.53   14.57
  -1  -7   8  146.07   13.61
   1   7  -8  138.17   17.87
  -1  -7   7   13.45    5.70
   1   7  -7    9.70    5.76
   1   7  -6   -2.48    5.37
  -1  -7   6   -0.28    3.12
   1   7  -5   59.06    9.75
  -1  -7   5   39.52    8.81
  -1  -7   4  253.72   20.75
   1   7  -4  228.08   17.27
   1   7  -3   25.41    6.98
  -1  -7   3   28.68    9.37
  -1  -7   2   55.78   10.58
   1   7  -2   52.99    8.84
  -1  -7   1  200.12   19.09
   1   7  -1  193.32   15.91
   1   7   0  196.85   16.25
  -1  -7   0  171.40   17.68
   1   7   1  100.95   11.87
  -1  -7  -1   91.14   13.63
   1   7   1  113.85   13.46
  -1  -7  -2   16.86    9.67
   1   7   2    4.19    5.88
   1   7   2    2.14    5.26
  -1  -7  -3   74.89   13.62
   1   7   3   77.54   13.25
   1   7   3   63.48    9.92
   1   7   4   64.55   11.09
  -1  -7  -4   72.22   13.78
   1   7   4   64.13   10.35
   1   7   5   19.47    8.97
   1   7   5   10.79    5.44
  -1  -7  -5   16.73    9.06
   1   7   6   37.01   10.32
   1   7   6   16.32    6.92
  -1  -7  -6   21.67   10.71
  -1  -7  -7   12.07    8.76
   1   7   7    8.23    5.52
   1   7   7   11.67    8.76
  -1  -8  11   63.81   10.89
   1   8 -11   55.75   11.41
  -1  -8  10   53.87    9.87
   1   8 -10   93.51   14.21
   1   8  -9   14.96    8.83
  -1  -8   9    1.38    5.80
   1   8  -9    6.30    4.64
   1   8  -8    8.21    6.35
   1   8  -8    7.17    6.76
   1   8  -7   36.51    8.85
   1   8  -6  114.87   14.41
   1   8  -5   14.67    6.35
   1   8  -4    3.54    5.32
  -1  -8   3   27.78   10.57
   1   8  -3   18.47    7.52
   1   8  -2  153.44   15.51
  -1  -8   2  135.52   16.97
   1   8  -1   25.32    7.55
  -1  -8   1   40.60   10.51
   1   8   0    0.58    5.76
  -1  -8   0    8.33    6.82
   1   8   1   14.60    6.96
  -1  -8  -1   14.67    8.75
   1   8   2   94.75   13.33
   1   8   2   87.46   13.16
  -1  -8  -2   90.32   15.58
  -1  -8  -3   21.51    9.84
   1   8   3   25.43    7.65
  -1  -8  -4   38.56   11.67
   1   8   4   40.40   10.72
   1   8   4   63.52   11.58
   1   8   5   -0.33    8.29
  -1  -8  -5   18.27   11.01
   1   8   5    7.05    4.93
   1   9  -7   -0.36    5.29
   1   9  -6   21.47    9.07
   1   9  -5    9.21    6.27
   1   9  -4   75.52   12.22
   1   9  -3   55.45   11.20
   1   9  -2    0.33    5.16
   1   9  -1  -13.20    7.26
  -1  -9   1   -7.28    6.00
  -1  -9   0   22.36   10.89
   1   9   0   12.45    6.00
  -1  -9  -1   38.65   12.05
   1   9   1   34.09    9.07
  -1  -9  -2  -21.74   11.11
  -2  10   4   -5.78    7.43
  -2  10   4    6.42    7.66
  -2  10   3   16.40    7.75
  -2  10   3   17.43    7.76
  -2  10   2   43.66    9.75
  -2  10   1  133.51   16.08
  -2  10   0   22.19    7.65
  -2  10  -1   -5.37    6.88
  -2  10  -2   -3.55    4.89
  -2  10  -3    2.57    7.15
  -2  10  -4   37.49    9.80
  -2  10  -5    7.04    7.31
  -2  10  -6   10.99    8.08
   2 -10   7   41.37    9.12
  -2  10  -7   31.07    9.37
   2  -9  -8   12.98    7.78
  -2   9   7   70.65   14.01
   2  -9  -7   53.16   12.87
  -2   9   7   62.77   10.88
  -2   9   6   34.66   10.48
   2  -9  -6   25.58   10.16
  -2   9   6   14.36    5.57
  -2   9   5    6.79    5.66
  -2   9   5    3.99    4.89
  -2   9   4   62.21   12.13
  -2   9   4   72.53   11.78
  -2   9   3  196.45   17.44
  -2   9   3  183.87   17.87
  -2   9   2   88.96   12.14
  -2   9   2   91.57   12.44
  -2   9   1    9.05    5.41
  -2   9   1   13.93    6.09
  -2   9   0   11.94    6.62
  -2   9  -1   62.16   10.24
  -2   9  -2   96.93   13.20
  -2   9  -3   66.22   11.38
  -2   9  -4   35.31    9.60
  -2   9  -5   95.88   13.80
  -2   9  -6   87.58   13.43
  -2   9  -7   29.25    9.31
  -2   9  -8    5.45    9.28
   2  -9   8    0.51    5.40
  -2   9  -8   -0.79    6.67
  -2   9  -9   12.62    7.03
   2  -9   9   -3.57    6.59
  -2   9  -9    4.97    8.29
  -2   8  10   20.97    7.67
  -2   8   9  118.78   15.00
   2  -8  -9  103.33   16.99
  -2   8   9  127.15   19.19
  -2   8   8   50.55   13.07
   2  -8  -8   32.94   11.19
   2  -8  -8   48.45   12.48
  -2   8   8   30.15    7.55
  -2   8   7   -6.09    7.19
   2  -8  -7   -6.42    7.26
  -2   8   7    5.42    6.44
  -2   8   6   11.09    6.29
   2  -8  -6   17.22    8.46
  -2   8   6    7.47    7.09
   2  -8  -5  190.97   18.59
  -2   8   5  206.66   19.44
  -2   8   5  202.54   16.85
   2  -8  -4  164.48   16.79
  -2   8   4  162.00   15.18
  -2   8   4  147.19   16.01
  -2   8   3   -5.37    6.92
  -2   8   3    0.34    5.33
   2  -8  -3   -5.33    5.38
  -2   8   2    7.43    5.22
  -2   8   2   10.08    5.52
  -2   8   1   87.25   11.08
  -2   8   1   88.51   11.11
  -2   8   0   89.62   11.55
  -2   8   0   97.19   11.02
  -2   8  -1   78.50   10.87
  -2   8  -2    8.76    5.17
  -2   8  -3  142.35   14.77
  -2   8  -4  153.07   15.52
  -2   8  -5  211.99   18.47
  -2   8  -6   15.53    6.30
  -2   8  -6   11.27    6.36
  -2   8  -7   12.29    6.34
   2  -8   8   48.71    9.49
  -2   8  -8   30.98    8.76
  -2   8  -8   25.80    8.86
   2  -8   9   55.28   10.13
  -2   8  -9   64.24   12.11
  -2   8  -9   61.59   13.13
   2  -8  10   -2.49    5.47
  -2   8 -10    8.85    8.52
  -2   8 -10    7.80    6.75
   2  -8  11   11.38    6.81
  -2   8 -11   13.99    8.98
  -2   8 -11   11.81    7.69
  -2   7  11   96.66   13.15
  -2   7  11  107.91   17.20
   2  -7 -10    6.57    9.87
  -2   7  10   15.40    7.19
  -2   7  10    1.99    8.54
  -2   7   9    7.72    8.93
   2  -7  -9   -0.55    9.37
  -2   7   9   -0.86    5.23
  -2   7   8    2.52    4.57
   2  -7  -8    0.42    6.34
  -2   7   8   -0.08    7.67
  -2   7   7  151.89   14.36
  -2   7   7  144.40   16.85
   2  -7  -7  155.84   19.38
  -2   7   6   67.66    9.87
   2  -7  -6   64.32   12.72
  -2   7   6   58.48   11.61
  -2   7   5    5.33    4.36
  -2   7   5    2.74    6.72
   2  -7  -4    2.51    6.19
  -2   7   4    2.34    6.32
  -2   7   4    2.82    4.38
  -2   7   3  331.67   18.64
   2  -7  -3  328.40   20.05
  -2   7   3  336.05   20.93
  -2   7   2  503.91   24.01
  -2   7   2  521.16   23.09
   2  -7  -2  532.19   24.27
  -2   7   1   28.31    6.93
  -2   7   1    8.26    4.58
  -2   7   0  125.11   11.88
  -2   7   0  123.91   11.80
  -2   7  -1    5.45    3.92
  -2   7  -1    6.30    4.95
  -2   7  -2   16.25    6.48
  -2   7  -2   18.92    5.61
  -2   7  -3  206.90   16.11
  -2   7  -4   24.87    7.66
  -2   7  -5   53.42    9.90
  -2   7  -5   37.05    8.83
  -2   7  -6  184.71   16.40
  -2   7  -6  189.49   16.82
  -2   7  -7  100.32   13.02
  -2   7  -7   95.67   12.28
  -2   7  -8   22.78    6.88
   2  -7   8    7.02    5.03
  -2   7  -8    2.95    5.55
  -2   7  -8   10.00    8.42
  -2   7  -9    0.71    5.41
   2  -7   9    6.75    5.49
  -2   7  -9  -16.03    7.17
  -2   7  -9   -3.57    6.90
   2  -7  10   -2.36    5.06
  -2   7 -10    3.19    5.99
  -2   7 -10    3.36    7.19
  -2   7 -11   52.43   11.59
   2  -7  11   66.13   11.76
  -2   7 -11   47.88    9.96
   2  -7  12   10.08    6.78
  -2   7 -12    3.42    8.47
  -2   6  13   72.10   14.37
  -2   6  13   95.90   13.22
  -2   6  12   14.57    7.93
  -2   6  12   15.90    7.52
   2  -6 -12    5.57   11.38
  -2   6  11    6.34    7.07
   2  -6 -11   20.00   10.47
  -2   6  11   11.47    5.49
  -2   6  10   52.40   12.02
   2  -6 -10   65.98   13.88
  -2   6  10   40.38    8.34
  -2   6   9   95.01   14.92
  -2   6   9   78.22   10.47
   2  -6  -9   83.86   14.99
  -2   6   8   68.79    9.68
   2  -6  -8   67.10   13.07
  -2   6   8   65.46   12.35
   2  -6  -7   21.31    7.93
  -2   6   7   36.62    7.36
  -2   6   7   41.41   10.66
  -2   6   6   -0.12    4.70
  -2   6   6    5.22    5.69
  -2   6   6    4.50    3.13
   2  -6  -6   16.93    7.92
  -2   6   5  563.60   27.71
  -2   6   5  546.48   18.70
  -2   6   5  605.30   23.66
   2  -6  -5  586.49   29.93
  -2   6   4 1026.42   35.07
  -2   6   4 1060.07   30.08
   2  -6  -4 1036.77   37.64
  -2   6   3   68.93    9.63
  -2   6   3   79.61    8.79
  -2   6   2   -2.89    3.88
  -2   6   2   11.20    6.16
   2  -6  -2   -0.32    4.80
  -2   6   1   43.76    6.93
  -2   6   1   36.25    7.01
   2  -6  -1   30.88    6.23
  -2   6   0  302.12   16.26
   2  -6   0  322.03   15.48
  -2   6   0  289.16   15.60
  -2   6  -1   54.86    7.23
  -2   6  -1   41.18    6.96
  -2   6  -2   46.80    7.04
  -2   6  -2   33.20    6.64
  -2   6  -3   13.07    5.73
  -2   6  -3    1.63    3.54
  -2   6  -4  564.04   24.20
  -2   6  -5  178.68   14.17
  -2   6  -5  198.17   14.88
  -2   6  -6  192.59   15.19
  -2   6  -6  178.34   14.91
  -2   6  -7  171.22   14.86
  -2   6  -7  154.20   14.17
  -2   6  -7  149.80   15.16
  -2   6  -8  101.89   12.24
  -2   6  -8  108.08   13.00
   2  -6   8   90.88   10.65
  -2   6  -8   92.51   12.99
  -2   6  -9   55.03   10.15
   2  -6   9   61.13    9.38
  -2   6  -9   58.58   10.40
  -2   6  -9   67.39   12.12
   2  -6  10   34.59    7.46
  -2   6 -10   36.58    8.30
  -2   6 -10   46.36    9.34
  -2   6 -10   27.49    9.92
  -2   6 -11   23.71    8.99
   2  -6  11    5.52    6.02
  -2   6 -11   -1.53    8.75
   2  -6  12   13.02    6.24
  -2   6 -12    7.27    8.72
   2  -6  13   48.71    9.98
  -2   6 -13   53.34   14.20
  -2   5  14   10.76    6.93
  -2   5  14   32.51    8.65
  -2   5  13   -0.99    6.00
  -2   5  13   -3.05    6.98
   2  -5 -13   -2.22   10.05
   2  -5 -12   62.22   15.27
  -2   5  12   78.58   13.87
  -2   5  12   87.85   11.76
  -2   5  11   75.48   11.00
  -2   5  11   68.76   12.97
   2  -5 -11   75.24   14.63
  -2   5  10  194.24   19.56
  -2   5  10  193.16   15.32
   2  -5 -10  174.59   19.59
   2  -5  -9   16.89   10.33
  -2   5   9    7.05    6.69
  -2   5   9    1.47    4.10
  -2   5   9    2.69    2.63
  -2   5   8   84.94   12.76
  -2   5   8   82.38   10.05
   2  -5  -8   87.43   13.46
  -2   5   8   71.22    7.48
   2  -5  -7  360.20   23.26
  -2   5   7  330.92   14.75
  -2   5   7  333.90   21.99
  -2   5   7  348.62   18.01
   2  -5  -6  531.49   26.97
  -2   5   6  533.69   20.93
  -2   5   6  484.74   17.00
  -2   5   6  509.20   25.82
  -2   5   5   39.07    6.02
  -2   5   5   39.70    9.31
  -2   5   5   36.96    5.38
   2  -5  -5   40.81    8.88
  -2   5   4    0.23    2.78
  -2   5   4    0.86    5.67
  -2   5   4    4.09    3.34
   2  -5  -4    4.08    5.59
  -2   5   3  474.48   20.96
   2  -5  -3  469.76   22.01
  -2   5   3  445.75   15.87
  -2   5   3  457.91   17.38
  -2   5   2 1628.60   36.16
  -2   5   2 1604.81   26.65
  -2   5   2 1584.96   31.97
  -2   5   1  190.16   11.53
  -2   5   1  171.75   11.88
  -2   5   1  161.86    9.77
   2  -5  -1  173.32   10.55
  -2   5   0    2.12    3.41
  -2   5   0    9.17    4.52
   2  -5   0    5.53    2.84
  -2   5  -1  172.86   10.83
   2  -5   1  175.40    9.07
  -2   5  -1  160.93   10.77
  -2   5  -2 1316.82   28.56
  -2   5  -2 1272.50   30.65
  -2   5  -3 1037.91   24.74
  -2   5  -3 1030.42   28.34
  -2   5  -4  232.95   11.91
  -2   5  -4  212.60   13.43
  -2   5  -4  201.41   12.79
  -2   5  -4  195.36   14.55
  -2   5  -5   67.12    8.33
  -2   5  -5   90.23    9.61
  -2   5  -5   87.15   11.24
  -2   5  -6  414.86   20.13
  -2   5  -6  371.34   21.38
  -2   5  -6  419.22   20.50
  -2   5  -7   68.99    9.21
  -2   5  -7   52.10    8.85
  -2   5  -7   65.75   10.86
  -2   5  -8  156.43   14.28
  -2   5  -8  136.15   13.35
   2  -5   8  170.23   13.66
  -2   5  -8  153.43   15.57
  -2   5  -9   -3.56    5.38
   2  -5   9    4.95    4.71
  -2   5  -9   -0.99    7.90
  -2   5 -10   95.66   12.56
   2  -5  10   84.02   10.78
  -2   5 -10   97.15   14.02
  -2   5 -11  264.22   21.76
   2  -5  11  271.78   19.15
  -2   5 -11  270.75   22.27
   2  -5  12   62.98   10.26
  -2   5 -12   54.07   10.47
  -2   5 -12   69.38   12.70
   2  -5  13   -6.03    5.77
  -2   5 -13    5.08    9.14
   2  -5  14   14.63    6.21
  -2   5 -14    5.60    7.18
  -2   4  15    8.44    4.94
  -2   4  14   18.05    8.86
  -2   4  14   11.97    5.73
   2  -4 -13   12.56   10.21
  -2   4  13    2.61    4.98
  -2   4  12   35.61    6.95
  -2   4  12   40.88    9.93
   2  -4 -12   23.34    9.35
  -2   4  11   17.93    5.97
  -2   4  11   19.61    8.61
   2  -4 -11   10.55    7.79
  -2   4  11   11.88    4.41
  -2   4  10   74.76   12.19
  -2   4  10   58.70    8.38
   2  -4 -10   44.12   10.43
  -2   4  10   44.50    6.69
  -2   4   9  169.83   16.59
  -2   4   9  187.81   13.42
  -2   4   9  161.74   11.07
   2  -4  -9  151.08   17.15
   2  -4  -8  236.94   19.69
  -2   4   8  263.56   15.10
  -2   4   8  272.97   19.63
  -2   4   8  258.27   13.27
  -2   4   7   25.12    5.32
  -2   4   7   26.59    8.09
   2  -4  -7   18.48    6.79
  -2   4   7   24.76    4.69
   2  -4  -6    2.88    5.33
  -2   4   6   10.59    3.38
  -2   4   6    5.94    5.20
  -2   4   6    5.45    3.31
   2  -4  -5  173.75   13.73
  -2   4   5  174.94   13.16
  -2   4   5  164.05   10.02
  -2   4   5  170.83    9.62
  -2   4   4  991.49   22.85
  -2   4   4 1000.74   21.90
   2  -4  -4  967.37   29.42
  -2   4   4 1015.12   29.21
  -2   4   3  432.65   10.51
  -2   4   3  466.66   18.46
   2  -4  -3  472.00   19.46
  -2   4   3  436.60   14.73
  -2   4   3  455.45   14.67
   2  -4  -2    4.58    3.83
  -2   4   2    5.18    3.15
  -2   4   2    4.05    4.44
  -2   4   2    8.64    3.27
  -2   4   2    1.28    1.82
  -2   4   1   36.08    5.50
  -2   4   1   34.97    4.74
  -2   4   1   37.42    4.55
  -2   4   0  379.20   14.68
   2  -4   0  390.21   11.80
  -2   4   0  392.20   14.19
  -2   4   0  373.28   13.87
  -2   4  -1  719.18   19.72
   2  -4   1  734.49   13.66
  -2   4  -1  736.88   20.91
  -2   4  -1  728.44   19.47
  -2   4  -2   58.95    6.17
  -2   4  -2   45.77    6.70
  -2   4  -2   49.37    5.59
  -2   4  -3  383.77   14.16
  -2   4  -3  338.67   13.81
  -2   4  -3  332.20   14.54
  -2   4  -3  357.66   16.69
  -2   4  -4  747.91   22.24
  -2   4  -4  684.51   21.92
  -2   4  -4  734.87   19.36
  -2   4  -4  767.15   25.72
  -2   4  -5 1045.37   28.18
  -2   4  -5 1032.61   28.05
  -2   4  -5 1098.12   32.18
  -2   4  -5  994.63   23.25
  -2   4  -6   91.23    9.40
  -2   4  -6   91.84    9.55
  -2   4  -6  102.15   11.66
  -2   4  -6   99.35    7.86
  -2   4  -7   26.26    8.20
  -2   4  -7   23.49    5.84
  -2   4  -7   16.33    5.21
   2  -4   8   32.47    6.66
  -2   4  -8   30.48    7.07
  -2   4  -8   35.64    9.26
  -2   4  -9  281.61   19.69
  -2   4  -9  294.40   20.81
   2  -4   9  278.72   16.32
   2  -4  10    6.12    3.92
  -2   4 -10   -2.37    6.25
   2  -4  11   38.75    7.37
  -2   4 -11   41.16   10.57
  -2   4 -11   49.13   10.54
  -2   4 -12    4.58    6.03
   2  -4  12   16.50    5.70
  -2   4 -12   19.67    8.29
  -2   4 -13  122.93   17.52
   2  -4  13  114.32   13.14
  -2   4 -13  139.98   16.70
  -2   4 -14   81.58   14.73
   2  -4  14   85.80   11.37
  -2   4 -14  101.69   15.11
   2  -4  15   -6.25    5.36
  -2   3  16   -9.15    6.74
  -2   3  15   34.32    7.23
  -2   3  14   78.33   11.11
   2  -3 -14   94.69   18.05
   2  -3 -13    8.40    9.81
  -2   3  13   -1.54    4.63
  -2   3  13    5.00    7.78
  -2   3  13  -10.15    6.51
  -2   3  12    4.25    3.79
  -2   3  12   -8.26    7.36
  -2   3  12    6.05    5.07
   2  -3 -12    1.82    8.16
  -2   3  11   61.04    8.00
   2  -3 -11   81.27   15.64
  -2   3  11   63.95   10.67
  -2   3  11   64.62    8.62
   2  -3 -10   41.17   11.90
  -2   3  10   29.10    8.33
  -2   3  10   37.16    6.33
  -2   3  10   36.97    6.13
  -2   3   9    8.88    4.93
  -2   3   9   17.28    7.26
  -2   3   9    9.98    4.19
   2  -3  -9    3.93    8.12
  -2   3   8   15.61    4.31
   2  -3  -8   20.75    7.82
  -2   3   8   19.63    4.64
  -2   3   8   20.17    5.70
   2  -3  -7   -0.92    6.19
  -2   3   7    1.92    2.47
  -2   3   7    1.92    4.93
  -2   3   7   -3.36    3.41
   2  -3  -6 1593.17   39.71
  -2   3   6 1714.08   30.33
  -2   3   6 1651.89   37.95
  -2   3   6 1668.83   30.07
  -2   3   5  465.92   15.02
   2  -3  -5  492.34   20.22
  -2   3   5  487.20   15.05
  -2   3   5  518.92   19.82
   2  -3  -4  415.49   16.66
  -2   3   4  446.05   17.51
  -2   3   4  452.14   14.00
  -2   3   4  412.70   12.87
  -2   3   3   10.47    2.46
  -2   3   3   11.25    4.20
  -2   3   3    9.28    2.88
  -2   3   3    8.60    1.87
   2  -3  -3    9.27    4.22
   2  -3  -2   73.82    6.42
  -2   3   2   71.15    7.12
  -2   3   2   70.96    5.18
  -2   3   2   64.52    4.49
  -2   3   2   78.76    5.94
  -2   3   1  102.15    6.13
  -2   3   1  105.61    7.43
  -2   3   1  100.53    6.03
  -2   3   1  105.22    6.59
  -2   3   0  531.52   15.81
  -2   3   0  532.75   15.16
  -2   3   0  518.14   13.39
  -2   3  -1  368.67   13.24
  -2   3  -1  401.83   12.65
  -2   3  -1  365.88   13.79
  -2   3  -2  182.49    9.17
  -2   3  -2  170.88    9.21
  -2   3  -2  183.22   10.65
  -2   3  -2  166.66    7.75
  -2   3  -3 2243.23   31.62
  -2   3  -3 2269.01   34.12
  -2   3  -3 2228.13   38.68
  -2   3  -3 2231.13   32.17
  -2   3  -4 1401.70   27.74
  -2   3  -4 1395.16   28.76
  -2   3  -4 1398.82   32.73
  -2   3  -4 1458.39   27.43
  -2   3  -5   22.70    6.21
  -2   3  -5   26.91    4.97
  -2   3  -5   23.14    4.33
  -2   3  -5   22.21    4.96
  -2   3  -6   -2.04    3.93
  -2   3  -6   -2.91    5.43
  -2   3  -7   69.40    9.07
   2  -3   7   67.97    7.65
  -2   3  -7   76.79   10.15
   2  -3   8   -2.16    4.72
  -2   3  -8    2.37    5.20
  -2   3  -8    6.43    6.12
   2  -3   9    2.60    3.66
  -2   3  -9   11.46    7.49
  -2   3  -9    4.80    6.36
   2  -3  10    7.93    4.68
  -2   3 -10    7.21    7.06
  -2   3 -10    7.32    5.48
  -2   3 -11  232.52   19.53
  -2   3 -11  242.71   20.98
   2  -3  11  222.53   15.21
  -2   3 -12   24.03    8.75
  -2   3 -12   32.46    9.64
   2  -3  12   23.85    6.14
  -2   3 -13    3.97    7.82
   2  -3  13   11.50    5.66
  -2   3 -13   23.19    9.53
  -2   3 -14   10.14    8.88
   2  -3  14   11.49    5.39
  -2   2  16   93.94   11.75
  -2   2  15    5.79    5.15
  -2   2  15    8.12    6.05
   2  -2 -15   16.89   11.85
   2  -2 -14   76.04   16.83
  -2   2  14   70.07    9.94
  -2   2  14   55.04    9.55
   2  -2 -13  135.86   20.18
  -2   2  13  118.23   12.28
  -2   2  13  130.34   12.53
   2  -2 -12  118.81   17.84
  -2   2  12   87.82   11.16
  -2   2  12  100.26   10.74
  -2   2  12  113.80   11.30
  -2   2  11   56.30    9.07
   2  -2 -11   43.85   11.70
  -2   2  11   49.47    7.25
  -2   2  11   43.87    7.06
  -2   2  10   30.60    7.19
   2  -2 -10   34.05   10.34
  -2   2  10   31.62    6.35
  -2   2  10   27.73    5.75
   2  -2  -9  103.96   13.91
  -2   2   9   97.13   10.53
  -2   2   9  105.37    9.08
  -2   2   9   96.43    8.88
   2  -2  -8  765.15   31.23
  -2   2   8  778.14   21.51
  -2   2   8  732.18   25.43
  -2   2   8  809.54   23.48
   2  -2  -7  196.69   14.99
  -2   2   7  190.62   10.03
  -2   2   7  206.93   11.62
  -2   2   7  181.90   12.52
   2  -2  -6  401.96   19.02
  -2   2   6  412.02   16.77
  -2   2   6  392.29   12.75
  -2   2   6  427.80   15.04
  -2   2   5    4.03    2.76
   2  -2  -5    8.05    4.33
  -2   2   5    3.42    3.10
  -2   2   5    0.81    2.07
  -2   2   4 4322.43   47.42
   2  -2  -4 4338.55   48.83
  -2   2   4 4378.68   30.45
  -2   2   4 4287.72   34.18
  -2   2   4 4427.09   41.67
  -2   2   3 1136.71   23.28
  -2   2   3 1153.25   17.44
   2  -2  -3 1219.97   22.25
  -2   2   3 1151.71   15.47
  -2   2   3 1210.15   20.40
  -2   2   2    8.14    3.10
   2  -2  -2   10.78    2.46
  -2   2   2    5.14    2.10
  -2   2   2   11.37    3.24
  -2   2   2    6.23    1.87
  -2   2   2    7.70    1.63
  -2   2   1  651.26   16.44
  -2   2   1  642.06   12.92
  -2   2   1  654.78   11.03
  -2   2   1  651.66   14.35
  -2   2   1  665.96   13.98
   2  -2  -1  647.10   10.54
  -2   2   0   61.63    5.63
  -2   2   0   58.21    3.88
  -2   2   0   44.17    4.45
  -2   2  -1  865.92   11.04
  -2   2  -1  882.38   16.17
  -2   2  -1  910.48   20.47
  -2   2  -1  909.41   19.03
  -2   2  -2 3225.87   29.21
  -2   2  -2 3144.40   34.69
  -2   2  -2 3210.89   41.05
  -2   2  -2 3135.51   37.18
  -2   2  -3    1.84    2.80
  -2   2  -3    2.20    1.88
  -2   2  -3    4.47    3.46
  -2   2  -4   37.73    5.14
  -2   2  -4   36.83    5.17
  -2   2  -4   30.46    6.00
  -2   2  -5   98.37    9.60
  -2   2  -5  109.15    9.04
  -2   2  -6  556.34   21.59
   2  -2   6  585.61   17.42
  -2   2  -6  584.38   22.53
   2  -2   7   -0.25    3.63
  -2   2  -7    0.28    4.05
  -2   2  -7    6.78    5.56
  -2   2  -8    4.47    5.69
   2  -2   8   10.88    4.42
  -2   2  -8   18.12    6.51
  -2   2  -9  241.21   18.68
   2  -2   9  240.15   13.83
  -2   2  -9  233.02   17.32
  -2   2 -10  150.75   15.97
   2  -2  10  168.87   11.92
  -2   2 -10  138.04   13.91
   2  -2  11   19.47    6.00
  -2   2 -11    5.79    7.61
  -2   2 -11    8.13    6.03
   2  -2  12    4.41    4.19
  -2   2 -12    0.72    7.60
  -2   2 -13   23.30   13.54
   2  -2  13   23.46    7.33
   2  -2  14   -7.46    7.01
  -2   2 -14    6.20   10.60
  -2   1  16   18.24    6.36
   2  -1 -15  114.56   19.90
  -2   1  15  104.02   13.60
  -2   1  15   80.78   10.48
  -2   1  14  102.87   11.47
   2  -1 -14   95.67   17.05
  -2   1  14  107.44   12.16
  -2   1  13   35.77    7.30
  -2   1  13   34.40    7.43
   2  -1 -13   51.26   13.19
   2  -1 -12    8.60    7.85
  -2   1  12    5.53    3.92
  -2   1  12   -1.38    3.28
   2  -1 -11  529.35   30.65
  -2   1  11  563.38   22.01
  -2   1  11  496.94   20.73
  -2   1  10  346.25   17.18
   2  -1 -10  380.12   24.40
  -2   1  10  353.23   16.28
  -2   1  10  343.14   16.38
   2  -1  -9  405.94   23.32
  -2   1   9  376.31   17.01
  -2   1   9  390.68   15.85
  -2   1   9  361.06   15.81
   2  -1  -8   50.10    8.48
  -2   1   8   57.40    6.66
  -2   1   8   57.60    5.79
  -2   1   8   47.43    5.93
   2  -1  -7    8.92    6.03
  -2   1   7    7.44    2.82
  -2   1   7    4.14    3.39
  -2   1   7    7.54    3.31
  -2   1   6 2035.21   32.33
   2  -1  -6 2053.87   40.82
  -2   1   6 2098.49   27.18
  -2   1   6 2045.91   41.85
  -2   1   6 2132.09   31.97
  -2   1   5 1352.19   24.77
   2  -1  -5 1301.03   29.49
  -2   1   5 1425.35   19.61
  -2   1   5 1416.79   24.70
  -2   1   5 1297.51   30.62
  -2   1   4  104.83    6.69
   2  -1  -4  117.36    7.92
  -2   1   4  102.30    8.35
  -2   1   4  112.38    6.52
  -2   1   4  122.84    4.93
  -2   1   4  120.51    7.00
  -2   1   3 1272.41   21.48
   2  -1  -3 1307.53   21.76
  -2   1   3 1302.01   21.07
  -2   1   3 1288.82   20.21
  -2   1   3 1243.78   24.80
  -2   1   2  116.47    6.79
   2  -1  -2  122.19    5.92
  -2   1   2  126.54    7.25
  -2   1   2  114.07    5.84
  -2   1   2  117.41    7.37
  -2   1   1 9919.63   55.43
  -2   1   1 9943.01   58.72
  -2   1   1 9849.32   58.41
   2  -1  -1 9999.00   36.51
  -2   1   1 9772.71   46.61
  -2   1   0   14.46    2.49
  -2   1   0   17.31    2.35
  -2   1   0   20.49    3.85
  -2   1   0   14.07    3.64
  -2   1  -1  363.74   12.78
  -2   1  -1  356.52    8.99
  -2   1  -1  365.08    9.95
  -2   1  -1  266.77   11.10
  -2   1  -2   -0.82    2.94
  -2   1  -2   -0.21    2.17
  -2   1  -2   -1.88    2.32
  -2   1  -2    0.16    3.32
  -2   1  -3 1191.91   24.45
  -2   1  -3 1195.53   22.42
  -2   1  -3 1190.64   26.28
  -2   1  -4 3439.84   46.96
  -2   1  -4 3549.17   47.80
  -2   1  -5   41.13    6.50
   2  -1   5   34.69    4.04
  -2   1  -5   37.01    6.40
  -2   1  -6  128.87   12.45
  -2   1  -6  144.62   11.31
   2  -1   6  141.63    8.20
  -2   1  -7  325.75   19.85
   2  -1   7  339.90   13.41
  -2   1  -7  331.85   17.59
  -2   1  -8  533.72   27.06
   2  -1   8  556.16   18.06
  -2   1  -8  555.61   23.63
  -2   1  -9  193.04   18.00
   2  -1   9  221.59   12.40
  -2   1  -9  208.35   15.47
   2  -1   9  204.99   14.80
  -2   1 -10   -7.00    6.27
  -2   1 -10    7.68    8.14
   2  -1  10    6.93    5.35
  -2   1 -11  129.76   17.79
   2  -1  11  103.16   11.97
  -2   1 -12   45.29   13.32
   2  -1  12   53.91    9.50
  -2   1 -13   32.01   10.29
   2  -1  13   27.39    7.15
   2  -1  14   -4.67    6.80
  -2   1 -14    2.62    7.62
  -2   0  16   20.00    7.54
   2   0 -15    5.70   10.79
  -2   0  15   20.45    6.28
  -2   0  15    9.64    5.87
  -2   0  14    0.45    3.82
   2   0 -14    4.31    7.46
  -2   0  14    4.71    4.56
   2   0 -13  102.17   15.64
  -2   0  13  136.04   12.31
  -2   0  13  104.42   10.86
  -2   0  12   78.16    9.30
   2   0 -12   82.17   14.04
  -2   0  12   75.29    8.85
  -2   0  11  133.89   10.65
   2   0 -11  136.76   15.80
  -2   0  11  135.57   10.97
   2   0 -10   17.09    7.02
  -2   0  10   22.71    5.57
  -2   0   9  113.39    9.09
   2   0  -9  127.29   13.46
  -2   0   9  137.66    8.91
  -2   0   9  108.80   12.89
  -2   0   8  512.34   17.62
   2   0  -8  490.75   23.46
  -2   0   8  527.13   24.61
  -2   0   8  533.62   15.95
  -2   0   7  248.76   11.69
   2   0  -7  265.97   16.06
  -2   0   7  264.07   16.67
  -2   0   7  252.39   10.30
  -2   0   6    0.27    4.36
   2   0  -6    2.01    3.60
  -2   0   6    0.13    1.80
  -2   0   6    0.17    2.31
  -2   0   5   80.38    6.01
  -2   0   5   78.91    5.25
   2   0  -5   72.49    7.52
  -2   0   5   92.20    9.11
  -2   0   4 1305.99   19.68
  -2   0   4 1262.63   25.49
   2   0  -4 1298.80   26.00
  -2   0   4 1356.84   29.77
  -2   0   4 1266.78   20.58
  -2   0   3 3946.27   33.94
   2   0  -3 3832.84   40.24
  -2   0   3 3885.98   42.33
  -2   0   3 3887.45   45.77
  -2   0   3 3887.71   32.85
  -2   0   2 4350.47   45.04
  -2   0   2 4312.31   44.75
  -2   0   2 4483.94   32.69
  -2   0   2 4349.62   37.22
  -2   0   1  334.76   12.77
  -2   0   1  318.34   11.91
  -2   0   1  319.90    7.40
  -2   0   1  316.71   11.00
  -2   0   0  950.31   20.30
  -2   0   0  981.84   21.36
  -2   0   0  984.11   11.50
   2   0   0  926.98   12.47
  -2   0   0  981.09   20.64
  -2   0  -1 4353.34   44.06
  -2   0  -1 4273.52   44.07
  -2   0  -1 4278.43   44.61
   2   0   1 4457.62   32.63
  -2   0  -2 4117.02   46.13
  -2   0  -2 4100.61   45.95
  -2   0  -2 4094.55   45.42
   2   0   2 3983.20   34.83
   2   0   3  735.56   11.83
  -2   0  -3  756.89   21.30
  -2   0  -3  770.07   20.95
  -2   0  -3  759.49   21.98
   2   0   3  746.55   16.79
  -2   0  -4   11.21    4.77
   2   0   4    5.48    1.87
   2   0   4    6.41    3.00
  -2   0  -4    5.37    4.01
  -2   0  -5  105.71    9.38
  -2   0  -5  127.85   11.23
   2   0   5  104.14    8.01
   2   0   5  118.20    6.23
  -2   0  -6  341.38   19.95
   2   0   6  368.56   11.75
  -2   0  -6  346.40   17.07
   2   0   6  335.97   15.02
   2   0   7   56.66    5.27
   2   0   7   66.72    7.78
  -2   0  -7   64.14    9.96
  -2   0  -7   67.91    8.57
  -2   0  -8  314.02   22.08
   2   0   8  344.26   17.49
  -2   0  -8  309.99   17.73
  -2   0  -9  196.60   18.80
  -2   0  -9  160.47   13.52
   2   0   9  233.55   15.80
  -2   0 -10  345.02   25.84
   2   0  10  369.18   20.87
  -2   0 -11  207.15   21.83
   2   0  11  198.92   16.49
   2   0  12    8.94    6.10
  -2   0 -12   14.43    7.62
  -2   0 -13   36.93   11.67
   2   0  13   28.74    7.29
   2   0  14   40.49   10.15
  -2  -1  16   -0.98    6.16
  -2  -1  15   12.73    6.22
   2   1 -15   18.91    9.64
  -2  -1  15   23.13    6.80
  -2  -1  14   37.53    7.73
   2   1 -14   24.99    9.71
  -2  -1  14   36.90    7.64
   2   1 -13   19.67    9.73
  -2  -1  13   19.84    5.84
   2   1 -12    1.32    6.80
  -2  -1  12    4.39    3.93
   2   1 -11    1.98    6.88
  -2  -1  11    5.24    7.41
  -2  -1  11   -0.83    3.80
  -2  -1  10  100.26   13.39
  -2  -1  10  107.56    9.92
   2   1 -10   99.37   12.87
  -2  -1   9  144.32   10.79
   2   1  -9  130.41   14.15
  -2  -1   9  130.03   14.03
  -2  -1   8   82.60    7.76
   2   1  -8   74.05    9.79
  -2  -1   8   70.45    9.83
  -2  -1   7    5.41    1.46
  -2  -1   7   -0.89    4.36
  -2  -1   7    7.76    3.37
   2   1  -7    9.94    5.57
  -2  -1   6 2064.95   31.85
   2   1  -6 2095.76   41.73
  -2  -1   6 2112.23   43.51
   2   1  -6 2080.56   29.83
  -2  -1   6 1924.56   21.24
   2   1  -5  509.17   19.83
  -2  -1   5  608.69   22.39
   2   1  -5  522.05   13.47
  -2  -1   5  521.88   14.99
  -2  -1   5  556.98   11.49
  -2  -1   4   93.80    8.69
  -2  -1   4  159.98    7.70
   2   1  -4  158.26    6.67
  -2  -1   4  154.80   10.67
   2   1  -4  150.31   10.27
  -2  -1   4  165.86    6.70
  -2  -1   3  738.65   21.85
  -2  -1   3  698.23   20.95
   2   1  -3  736.58   13.31
  -2  -1   3  724.99   14.26
  -2  -1   3  728.77   14.91
  -2  -1   2  146.63    5.62
  -2  -1   2  150.18    9.85
  -2  -1   2  144.26    9.80
   2   1  -2  149.81    6.06
  -2  -1   1  198.10   11.11
  -2  -1   1  211.40    5.64
  -2  -1   1  190.65   10.92
   2   1  -1  198.69    7.06
   2   1   0   29.70    3.32
  -2  -1   0   25.12    5.16
  -2  -1   0   32.22    5.13
  -2  -1  -1   59.62    6.92
  -2  -1  -1   65.09    6.76
   2   1   1   63.43    4.85
   2   1   2 1151.42   20.70
  -2  -1  -2 1145.37   26.06
  -2  -1  -2 1147.49   28.44
  -2  -1  -2 1165.25   29.35
  -2  -1  -3  156.47   11.84
  -2  -1  -3  156.21   10.15
   2   1   3  142.64    8.13
  -2  -1  -3  151.01   11.84
  -2  -1  -4 1405.72   34.91
  -2  -1  -4 1409.21   36.51
  -2  -1  -4 1344.83   29.27
   2   1   4 1336.18   26.26
   2   1   5    0.83    2.90
  -2  -1  -5   -1.23    5.06
  -2  -1  -5   -2.20    3.55
  -2  -1  -5    2.13    4.82
  -2  -1  -6  448.79   18.83
  -2  -1  -6  520.33   26.42
   2   1   6  510.43   19.32
  -2  -1  -7   -3.34    5.96
   2   1   7    2.54    4.34
  -2  -1  -8  205.72   19.76
   2   1   8  201.98   14.53
  -2  -1  -9  245.15   21.90
   2   1   9  244.24   16.42
  -2  -1 -10  -13.98    9.87
   2   1  10    1.14    4.17
   2   1  11   -6.54    6.77
  -2  -1 -11   20.04   10.87
   2   1  12   97.64   13.05
  -2  -1 -12  118.13   18.23
  -2  -1 -13   -2.07    7.83
   2   1  13   15.11    6.89
  -2  -2  16  105.95   12.75
   2   2 -15   62.98   13.67
  -2  -2  15   93.13   11.78
   2   2 -14   -0.78    7.71
  -2  -2  14    8.32    5.02
   2   2 -13   16.19    8.51
  -2  -2  13   19.20    5.97
  -2  -2  12   46.24   11.32
   2   2 -12   35.84    9.91
  -2  -2  12   57.43    8.58
   2   2 -11  191.45   18.73
  -2  -2  11  201.09   18.95
  -2  -2  11  194.01   14.00
  -2  -2  10   88.64    9.51
   2   2 -10   83.51   11.76
  -2  -2  10   96.65   13.00
  -2  -2   9    0.21    3.88
   2   2  -9   -1.43    6.41
  -2  -2   9   -1.09    5.82
  -2  -2   8  259.47   13.55
   2   2  -8  262.42   13.31
  -2  -2   8  256.11   18.19
   2   2  -8  254.58   17.68
  -2  -2   7  617.14   19.51
   2   2  -7  590.90   25.64
  -2  -2   7  651.22   26.57
   2   2  -7  628.93   19.18
   2   2  -6  378.23   19.03
  -2  -2   6  376.61   19.60
   2   2  -6  377.14   14.04
  -2  -2   6  388.34   14.43
  -2  -2   5   26.47    4.04
  -2  -2   5   27.35    6.47
   2   2  -5   20.91    3.54
  -2  -2   4 1035.02   20.17
   2   2  -4 1065.83   20.74
  -2  -2   4 1060.78   29.70
  -2  -2   3  999.79   28.25
  -2  -2   3  940.35   27.47
   2   2  -3  971.91   19.30
  -2  -2   3  980.23   17.62
  -2  -2   2   60.71    4.05
  -2  -2   2   54.96    6.91
  -2  -2   2   64.64    8.15
   2   2  -2   59.98    5.19
  -2  -2   1   59.85    3.32
  -2  -2   1   65.51    7.95
   2   2  -1   62.55    5.33
  -2  -2   1   68.33    8.01
  -2  -2   0  282.72   15.44
  -2  -2   0  308.84   15.21
   2   2   0  277.37   10.91
  -2  -2  -1   63.10    8.19
   2   2   1   65.37    6.03
  -2  -2  -1   67.33    7.60
  -2  -2  -2 1170.40   33.98
  -2  -2  -2 1288.33   30.19
   2   2   2 1231.63   25.10
  -2  -2  -2 1260.33   33.67
  -2  -2  -3   59.15    9.23
  -2  -2  -3   48.98    8.44
   2   2   3   63.37    6.20
  -2  -2  -3   58.82    7.14
   2   2   4   99.29    8.13
  -2  -2  -4  106.86   11.88
  -2  -2  -4  106.18    9.28
  -2  -2  -4  125.50   13.18
  -2  -2  -5   -0.42    6.01
  -2  -2  -5    4.47    7.24
   2   2   5   -3.68    3.19
  -2  -2  -5    4.36    3.92
  -2  -2  -6  332.97   23.07
  -2  -2  -6  334.08   21.64
  -2  -2  -6  356.63   17.31
   2   2   6  325.00   15.70
  -2  -2  -7  258.35   20.19
  -2  -2  -7  303.15   23.33
   2   2   7  243.14   14.63
  -2  -2  -8    9.55    7.73
   2   2   8    4.15    3.52
  -2  -2  -8   11.27    6.66
  -2  -2  -9   -3.55    9.51
   2   2   9   13.88    4.98
   2   2  10   92.28   10.82
  -2  -2 -10  119.94   17.59
  -2  -2 -11   17.57    9.17
   2   2  11   13.70    6.33
  -2  -2 -12   -6.47    7.65
   2   2  12    6.63    6.50
   2   3 -15    7.14    7.63
  -2  -3  15    6.78    5.30
   2   3 -14   38.61   12.41
  -2  -3  14   34.06    7.78
   2   3 -13  229.03   22.12
  -2  -3  13  262.94   22.86
  -2  -3  13  228.43   17.15
  -2  -3  12   29.12    7.33
   2   3 -12   39.03   10.18
  -2  -3  12   37.74   10.77
  -2  -3  11   15.21    5.06
   2   3 -11   27.35    9.10
  -2  -3  11   23.69    9.02
  -2  -3  10   25.89    5.71
  -2  -3  10   18.19    6.99
   2   3 -10   34.08    8.88
   2   3 -10   24.96    5.76
   2   3  -9  352.94   23.28
  -2  -3   9  318.79   16.89
  -2  -3   9  275.15   20.41
   2   3  -9  346.09   17.47
   2   3  -8  142.31   14.92
  -2  -3   8  160.94   15.44
   2   3  -8  163.20   11.91
  -2  -3   8  175.97   12.22
   2   3  -7    5.35    6.84
  -2  -3   7    2.27    3.76
  -2  -3   7   -5.98    6.20
   2   3  -7    0.96    3.27
  -2  -3   6  126.01    8.96
  -2  -3   6  130.77   12.80
   2   3  -6  118.91    9.09
   2   3  -6  106.01   12.10
  -2  -3   5 1972.10   32.34
  -2  -3   5 1954.14   44.52
   2   3  -5 1917.26   34.05
  -2  -3   4  665.52   17.39
  -2  -3   4  636.15   25.39
   2   3  -4  663.46   19.05
   2   3  -3   26.79    4.62
  -2  -3   3   28.17    6.62
  -2  -3   3   29.12    3.80
  -2  -3   2   58.70    4.48
  -2  -3   2   44.73    7.93
   2   3  -2   62.42    6.23
  -2  -3   2   55.55    8.62
  -2  -3   1  492.37   10.33
  -2  -3   1  462.40   20.51
  -2  -3   1  457.62   21.51
   2   3  -1  457.58   15.92
  -2  -3   0  430.18   21.13
  -2  -3   0  395.48   18.59
   2   3   0  401.67   15.22
  -2  -3  -1  380.52   20.55
  -2  -3  -1  354.86   17.47
   2   3   1  370.48   15.08
  -2  -3  -2  231.64   14.41
  -2  -3  -2  273.50   17.75
   2   3   2  268.40   13.40
  -2  -3  -3   91.33   12.47
  -2  -3  -3   79.76   11.13
   2   3   3   71.67    7.69
  -2  -3  -3   77.77    8.78
  -2  -3  -4  345.66   17.17
   2   3   4  321.40   15.82
  -2  -3  -4  360.55   23.15
  -2  -3  -4  328.33   21.10
  -2  -3  -5  254.87   20.65
  -2  -3  -5  260.43   19.77
   2   3   5  258.89   14.93
   2   3   6    4.26    3.67
  -2  -3  -6    7.39    6.77
  -2  -3  -6    8.66    8.45
  -2  -3  -7    8.92    7.57
  -2  -3  -7   -3.68    7.01
   2   3   7   -3.14    4.38
  -2  -3  -8  173.10   20.61
  -2  -3  -8  144.39   17.11
   2   3   8  152.73   13.18
  -2  -3  -9  222.57   24.18
  -2  -3  -9  217.98   21.28
   2   3   9  194.05   15.59
  -2  -3 -10   66.49   15.21
   2   3  10   52.85    9.20
  -2  -3 -10   68.91   14.21
  -2  -3 -11   -8.22   10.53
   2   3  11    4.20    5.43
  -2  -3 -11   -3.16    9.40
   2   3  12   31.65    8.43
  -2  -3 -12   21.34   11.18
  -2  -4  15   36.22    8.53
  -2  -4  14    8.15    6.38
   2   4 -14    0.47    6.40
  -2  -4  13    1.73    4.81
  -2  -4  13   10.49    8.06
   2   4 -13   -7.23    7.96
  -2  -4  12   21.76    6.43
   2   4 -12    9.55    8.54
  -2  -4  12   23.94    9.63
   2   4 -11   80.89   13.95
  -2  -4  11  109.19   11.72
  -2  -4  11  106.47   15.51
   2   4 -11  106.58   11.65
   2   4 -10  179.71   18.57
  -2  -4  10  194.74   17.97
   2   4 -10  179.40   14.64
  -2  -4  10  210.96   15.07
   2   4  -9   33.38    9.20
  -2  -4   9   42.65   10.09
  -2  -4   9   32.09    6.70
   2   4  -9   29.45    6.00
   2   4  -8   43.73   10.28
  -2  -4   8   46.46    7.41
  -2  -4   8   33.92    8.76
   2   4  -8   41.59    6.71
  -2  -4   7  298.51   15.34
  -2  -4   7  286.18   20.00
   2   4  -7  296.69   15.99
   2   4  -7  276.12   20.66
  -2  -4   6  307.92   14.83
   2   4  -6  343.32   16.84
  -2  -4   6  331.09   20.83
   2   4  -5   52.16    6.81
  -2  -4   5   61.98    9.97
  -2  -4   5   51.34    6.16
   2   4  -4   50.16    6.78
  -2  -4   4   49.58    9.34
  -2  -4   4   54.52    5.92
  -2  -4   3  263.06   11.17
   2   4  -3  253.51   13.47
  -2  -4   3  222.96   16.99
  -2  -4   2  439.17   23.48
   2   4  -2  410.35   17.26
   2   4  -1   13.22    4.27
  -2  -4   1   11.12    5.78
   2   4   0   46.82    6.74
  -2  -4   0   48.17    8.61
  -2  -4   0   44.29    9.69
  -2  -4  -1  346.99   19.10
   2   4   1  346.42   16.49
  -2  -4  -1  350.70   21.77
  -2  -4  -2  515.43   27.11
  -2  -4  -2  541.85   23.04
   2   4   2  453.34   19.35
   2   4   3  268.52   15.39
  -2  -4  -3  276.19   16.53
  -2  -4  -3  270.08   20.27
   2   4   4   -0.14    3.97
  -2  -4  -4    9.90    8.00
  -2  -4  -5  111.05   15.14
  -2  -4  -5   84.81   13.69
   2   4   5  113.95   10.92
  -2  -4  -6   40.46   11.44
   2   4   6   34.41    7.21
  -2  -4  -6   34.98   10.02
  -2  -4  -7  131.04   18.31
  -2  -4  -7  114.69   15.93
   2   4   7   99.69   11.33
  -2  -4  -8  138.53   19.70
  -2  -4  -8  133.32   17.76
   2   4   8  142.55   13.76
   2   4   9   -2.01    5.07
  -2  -4  -9   -4.94    6.66
  -2  -4 -10   64.19   15.14
   2   4  10   74.32   11.07
  -2  -4 -10   68.94   14.79
   2   4  11   25.19    6.54
   2   4  11   58.36   13.55
  -2  -4 -11   54.31   14.67
  -2  -5  14    3.55    5.81
  -2  -5  13    8.74    5.66
   2   5 -13   15.98    8.84
  -2  -5  12   35.15    8.31
   2   5 -12   34.64   10.09
   2   5 -12   32.66    7.87
   2   5 -11   19.23    9.76
  -2  -5  11    7.93    5.88
  -2  -5  11    5.53    5.01
   2   5 -11   -2.47    4.83
  -2  -5  10  115.20   14.60
   2   5 -10  106.92   12.06
  -2  -5  10  107.98   11.74
   2   5 -10  104.76   15.26
  -2  -5   9   21.26    8.25
  -2  -5   9   29.57    6.77
   2   5  -9   38.13   10.78
   2   5  -9   23.53    6.70
   2   5  -8  359.57   25.32
  -2  -5   8  400.73   19.71
  -2  -5   8  377.67   24.59
   2   5  -8  401.71   20.65
  -2  -5   7   35.42    9.17
  -2  -5   7   34.00    6.22
   2   5  -7   31.29    6.66
   2   5  -6    4.47    4.69
  -2  -5   6   -0.11    5.41
  -2  -5   6    6.86    4.03
  -2  -5   5  168.59   11.22
  -2  -5   5  141.51   14.59
   2   5  -5  161.12   12.56
  -2  -5   4  187.70   17.11
   2   5  -4  196.12   13.55
  -2  -5   3   61.63   10.76
   2   5  -3   50.52    7.08
   2   5  -2   54.74    7.84
  -2  -5   2   50.92   10.87
  -2  -5   1   84.52   12.91
   2   5  -1   91.04    9.94
  -2  -5   0  542.77   28.63
   2   5   0  533.89   22.49
  -2  -5  -1  150.71   15.77
   2   5   1  137.46   11.92
   2   5   2   -1.76    3.79
  -2  -5  -2   -2.90    7.40
   2   5   3    0.16    4.38
  -2  -5  -3   -0.77    6.62
   2   5   4   37.21    7.45
  -2  -5  -4   38.59   10.42
  -2  -5  -5   63.06   13.45
   2   5   5   57.69    8.91
   2   5   6   10.41    5.35
  -2  -5  -6    7.40    8.62
  -2  -5  -7   43.06   11.81
  -2  -5  -7   24.56    9.96
   2   5   7   32.12    7.14
   2   5   8   28.78    7.22
   2   5   8   29.89    9.30
  -2  -5  -8   49.14   14.66
   2   5   9   98.85   17.01
   2   5   9   77.03   11.17
  -2  -5  -9   89.46   16.48
  -2  -6  13   38.98    9.85
  -2  -6  12   12.37    5.67
   2   6 -12    4.62    7.33
  -2  -6  11   33.52    7.19
   2   6 -11   19.05    6.69
  -2  -6  10  120.89   13.40
   2   6 -10  123.90   18.14
   2   6 -10  107.38   12.75
   2   6  -9   11.87    5.71
   2   6  -9   11.24    9.21
  -2  -6   9   22.69    8.52
  -2  -6   9   21.59    6.94
   2   6  -8   25.04    8.01
  -2  -6   8   29.55    9.16
  -2  -6   8   42.51    7.58
   2   6  -8   48.78    9.11
  -2  -6   7  103.95   10.21
  -2  -6   7  158.74   16.83
   2   6  -7  148.57   13.82
  -2  -6   6  215.07   19.54
   2   6  -6  222.33   16.31
   2   6  -5   66.83    9.45
  -2  -6   5   82.21   12.83
   2   6  -4   11.02    4.73
  -2  -6   4   17.40    7.54
  -2  -6   3  110.85   14.86
   2   6  -3  110.78   11.49
  -2  -6   2  211.51   19.85
   2   6  -2  185.18   14.71
   2   6  -1   15.23    5.25
  -2  -6   1   28.05   10.12
   2   6   0    0.49    4.81
   2   6   0   -2.20    4.69
  -2  -6   0    3.91    8.70
   2   6   1   55.68    8.84
   2   6   1   48.78   10.16
  -2  -6  -1   63.44   12.24
   2   6   2  248.10   20.21
  -2  -6  -2  238.51   21.76
   2   6   2  226.69   16.81
   2   6   3  198.39   19.04
  -2  -6  -3  203.61   20.60
   2   6   3  208.22   16.54
   2   6   4   -1.72    6.40
  -2  -6  -4    5.78    7.89
   2   6   4    6.58    5.11
   2   6   5    7.66    7.94
  -2  -6  -5  -10.40    8.27
   2   6   5    6.41    5.77
   2   6   6   14.00    6.42
   2   6   6    7.87    7.71
  -2  -6  -7   96.25   16.08
   2   6   7   91.12   15.91
   2   6   7   96.74   12.57
  -2  -7  12   26.09    7.40
  -2  -7  11   29.02    7.53
   2   7 -10    2.35    8.35
  -2  -7  10    8.72    6.91
   2   7 -10   10.05    5.72
   2   7  -9   14.83    6.01
   2   7  -9   32.45   10.82
   2   7  -8   57.51   13.47
   2   7  -8   64.53   10.57
  -2  -7   7   97.92   14.40
   2   7  -7   97.36   12.54
   2   7  -6    2.81    4.38
  -2  -7   6   -9.31    8.70
   2   7  -5   93.62   11.89
  -2  -7   5  109.90   15.58
   2   7  -4   78.82   10.97
  -2  -7   4   93.17   14.64
   2   7  -3   74.40   10.91
  -2  -7   3   70.93   13.56
  -2  -7   2    0.95    7.77
   2   7  -2    3.05    5.65
  -2  -7   1   35.35   11.00
   2   7  -1   24.53    6.64
  -2  -7   0  195.82   20.59
   2   7   0  197.04   16.89
   2   7   1  142.48   16.05
   2   7   1  110.44   13.35
  -2  -7  -1  126.13   17.35
   2   7   2    5.94    5.06
   2   7   2   -7.83    9.43
  -2  -7  -2   15.67    8.75
   2   7   3    1.93    7.06
  -2  -7  -3    3.40    7.06
   2   7   3    0.97    5.36
   2   7   4   16.38    7.45
  -2  -7  -4   20.87    9.76
   2   7   5   60.36   10.47
   2   7   5   84.42   15.59
  -2  -7  -5   69.19   15.06
   2   8  -9   14.71    5.93
   2   8  -8   10.98    7.59
   2   8  -7    6.53    5.37
   2   8  -6   24.51    8.12
   2   8  -5   40.08    8.98
  -2  -8   5   39.28   10.89
  -2  -8   4   -9.67    8.81
   2   8  -4   -2.93    5.40
   2   8  -3   15.67    6.22
  -2  -8   3   -3.22    8.82
   2   8  -2   39.78    8.75
  -2  -8   2   54.81   12.89
   2   8  -1   51.88   10.17
  -2  -8   1   71.55   14.38
  -2  -8   0    3.14    8.52
   2   8   0   21.51    6.33
   2   8   1    8.03    6.43
  -2  -8  -1    3.93    8.33
  -2  -8  -2   14.20   10.06
   2   8   2    0.33    5.50
   2   8   3   15.34    6.92
  -3  10   6   20.83    7.63
  -3  10   5   55.27    9.95
  -3  10   5   67.37   12.80
  -3  10   4   41.11    9.74
  -3  10   4   47.33   10.94
  -3  10   3   -5.01    6.23
  -3  10   3   -1.24    5.39
  -3  10   2    0.74    5.77
  -3  10   2    5.33    5.62
  -3  10   1  101.22   13.28
  -3  10   0   46.27    9.78
  -3  10  -1   14.41    7.75
  -3  10  -2    1.37    5.63
  -3  10  -3   27.48    8.99
  -3  10  -4  119.36   16.73
  -3  10  -5   56.69   13.26
  -3  10  -5   30.93    9.33
  -3  10  -6    0.08    7.44
  -3  10  -6    2.27    7.63
  -3  10  -7   10.63    7.80
  -3   9   9    8.53    5.09
   3  -9  -9  -47.94   12.99
  -3   9   8   -0.80    7.44
  -3   9   8    3.51    4.93
  -3   9   7   -2.72    4.78
  -3   9   7    0.92    8.80
  -3   9   6   57.37    9.54
  -3   9   6   72.45   13.67
  -3   9   5   15.32    6.89
  -3   9   5   24.88   10.21
  -3   9   4   79.66   11.71
  -3   9   4   64.62   11.64
  -3   9   3  162.08   16.63
  -3   9   3  173.31   16.03
  -3   9   2  175.17   16.28
  -3   9   2  179.89   15.84
  -3   9   1   41.71    8.81
  -3   9   1   26.26    7.29
  -3   9   0   17.68    7.00
  -3   9   0    7.70    5.11
  -3   9  -1   21.39    7.46
  -3   9  -2  104.06   13.37
  -3   9  -3   34.15    9.57
  -3   9  -3   49.72   10.04
  -3   9  -4   13.52    6.50
  -3   9  -4    6.08    7.12
  -3   9  -5   43.53   10.77
  -3   9  -5   41.94    9.20
  -3   9  -6  176.92   18.37
  -3   9  -6  151.89   17.91
  -3   9  -7  152.02   17.65
  -3   9  -7  169.19   19.62
  -3   9  -8   -1.41    5.24
  -3   9  -8  -16.85   11.30
   3  -9   9    4.05    6.23
  -3   9  -9   15.46    7.74
  -3   9  -9   -0.63    8.82
  -3   8  11    0.73    5.19
   3  -8 -10   23.47    9.81
  -3   8  10    2.37    4.10
  -3   8  10    9.50    9.11
   3  -8  -9   15.56    9.89
  -3   8   9    1.12    9.55
  -3   8   9    1.52    4.60
   3  -8  -8   80.46   15.68
  -3   8   8   79.91   11.39
  -3   8   8   75.14   13.31
   3  -8  -7   10.33    7.24
  -3   8   7   -3.81    5.77
  -3   8   7   -8.29    8.12
  -3   8   6    7.48    5.80
  -3   8   6   -1.10    7.44
  -3   8   5   79.53   10.70
  -3   8   5   63.50   11.98
  -3   8   4  154.79   16.33
  -3   8   4  159.22   13.73
  -3   8   3   74.79   11.65
  -3   8   3   74.83   10.11
  -3   8   2    8.42    5.08
  -3   8   2    9.28    5.03
  -3   8   1    9.95    4.60
  -3   8   1   -1.39    5.24
  -3   8   0  179.56   15.03
  -3   8   0  168.26   14.88
  -3   8  -1   54.71    9.35
  -3   8  -1   55.11    9.00
  -3   8  -1   42.63    7.98
  -3   8  -2   11.45    5.68
  -3   8  -2   13.06    7.12
  -3   8  -3    5.50    5.81
  -3   8  -3    2.80    5.52
  -3   8  -4  154.25   15.30
  -3   8  -4  135.52   15.47
  -3   8  -5   74.58   11.12
  -3   8  -5   66.69   12.31
  -3   8  -6    3.97    4.66
  -3   8  -6   -2.61    7.68
  -3   8  -7   -0.25    5.52
  -3   8  -7    3.79    8.11
  -3   8  -8   70.79   12.19
  -3   8  -8   69.25   13.61
   3  -8   9   85.54   11.57
  -3   8  -9  104.92   15.29
  -3   8  -9  101.86   16.20
   3  -8  10   24.88    8.26
  -3   8 -10   22.92    8.76
  -3   8 -10   11.15   10.11
  -3   7  12   -1.71    3.96
  -3   7  12   -9.67   10.75
  -3   7  11   76.38   11.36
   3  -7 -11   50.68   13.27
  -3   7  11   76.26   14.54
  -3   7  10  135.87   17.90
  -3   7  10  153.74   15.18
   3  -7 -10  145.22   19.19
  -3   7   9    6.70    4.97
  -3   7   9   11.01    7.61
   3  -7  -9   -4.21    9.42
   3  -7  -8    0.99    7.62
  -3   7   8   -9.69    7.94
  -3   7   8    0.74    4.12
   3  -7  -7   61.45   12.84
  -3   7   7   49.07    8.52
  -3   7   7   34.46    9.12
  -3   7   7   52.51    7.29
  -3   7   6   35.66    6.49
  -3   7   6   34.37    6.16
  -3   7   6   43.86   11.01
   3  -7  -6   41.59    9.98
   3  -7  -5  161.86   16.98
  -3   7   5  131.44   14.65
  -3   7   5  143.21   12.04
  -3   7   4   71.63    9.20
  -3   7   4   73.70   10.83
  -3   7   3  126.47   13.19
  -3   7   3  120.28   11.29
  -3   7   2   76.33   10.22
  -3   7   2   88.53    9.81
  -3   7   1  156.39   12.84
  -3   7   1  190.58   14.78
  -3   7   0   11.25    5.06
  -3   7   0    3.26    4.66
  -3   7   0   13.22    5.21
  -3   7  -1    3.71    4.72
  -3   7  -1   -0.24    4.36
  -3   7  -1   -1.13    4.75
  -3   7  -2  176.09   13.52
  -3   7  -2  194.23   15.04
  -3   7  -2  179.65   14.88
  -3   7  -3  253.76   15.69
  -3   7  -3  345.10   20.09
  -3   7  -3  336.67   21.03
  -3   7  -4    4.14    5.78
  -3   7  -4    3.98    5.07
  -3   7  -5   26.42    7.57
  -3   7  -5   23.98    7.96
  -3   7  -6   21.28    7.81
  -3   7  -6   20.14    8.82
  -3   7  -7  174.66   16.33
  -3   7  -7  216.33   20.10
  -3   7  -8   19.06    6.44
  -3   7  -8    9.27    8.29
   3  -7   9   -1.58    6.23
  -3   7  -9   -1.39    5.47
  -3   7  -9   -0.53    7.73
   3  -7  10   -6.46    5.59
  -3   7 -10   -2.60    8.67
  -3   7 -11   32.97   10.85
   3  -7  11   38.53    8.82
   3  -7  12   16.74    7.79
  -3   7 -12   27.25   11.48
  -3   6  13  105.80   17.23
   3  -6 -12  125.71   19.27
  -3   6  12  110.65   12.74
  -3   6  12  138.27   18.11
   3  -6 -11   58.74   13.45
  -3   6  11   54.28    9.11
  -3   6  11   51.85   12.82
   3  -6 -10   19.93   11.11
  -3   6  10   14.10    5.32
  -3   6  10    7.60    7.89
   3  -6  -9   38.69   10.62
  -3   6   9   43.53    7.99
  -3   6   9   50.97   10.70
  -3   6   9   47.51    7.60
   3  -6  -8  142.81   16.53
  -3   6   8  123.79   15.32
  -3   6   8  133.50   10.97
  -3   6   8  151.16   12.68
   3  -6  -7   76.08   11.74
  -3   6   7   68.13   11.20
  -3   6   7   73.74    8.62
  -3   6   7   67.91    8.02
   3  -6  -6   20.07    7.07
  -3   6   6   21.20    5.46
  -3   6   6   13.23    6.34
  -3   6   6    9.18    3.71
   3  -6  -5  598.75   27.86
  -3   6   5  622.16   28.23
  -3   6   5  567.97   21.27
  -3   6   5  595.78   20.81
   3  -6  -4  218.87   16.84
  -3   6   4  224.95   16.60
  -3   6   4  216.01   12.68
  -3   6   4  233.74   13.67
  -3   6   3  664.25   26.43
  -3   6   3  689.53   23.09
  -3   6   2  -10.08    5.63
  -3   6   2    4.91    4.37
  -3   6   2   -3.53    2.75
  -3   6   1    1.07    3.49
  -3   6   1    4.52    4.12
  -3   6   1   -4.98    3.77
  -3   6   0  150.71   11.85
  -3   6   0  171.33   12.01
  -3   6   0  187.70   12.87
  -3   6  -1  354.08   17.60
  -3   6  -1  361.77   17.51
  -3   6  -1  345.96   18.02
  -3   6  -2   14.89    4.99
  -3   6  -2   22.06    6.23
  -3   6  -2   28.49    6.23
  -3   6  -3    2.53    4.12
  -3   6  -3    0.09    2.98
  -3   6  -3    3.98    5.49
  -3   6  -3   -2.65    5.06
  -3   6  -4  109.56    9.79
  -3   6  -4  108.05   10.93
  -3   6  -4  112.09   13.11
  -3   6  -5 1208.10   35.67
  -3   6  -5 1275.89   41.27
  -3   6  -6   59.47    9.77
  -3   6  -6   64.67   11.92
  -3   6  -7    5.81    5.45
  -3   6  -7    3.87    8.56
  -3   6  -8   12.11    6.64
  -3   6  -8   -0.99    7.12
   3  -6   9   95.29   12.45
  -3   6  -9   92.78   14.41
   3  -6  10   29.66    7.21
  -3   6 -10   50.83   12.73
   3  -6  11    1.07    5.26
  -3   6 -11   16.27    9.46
   3  -6  12    3.69    5.32
  -3   6 -12   -4.85    8.24
   3  -6  13   23.89    7.99
  -3   6 -13   42.10   13.73
  -3   5  14   81.00   13.87
   3  -5 -13   48.95   14.10
  -3   5  13   35.33    9.27
   3  -5 -12   26.23   12.08
  -3   5  12   27.07    9.49
  -3   5  12    8.95    4.96
  -3   5  12   19.16    5.13
   3  -5 -11   20.60    9.16
  -3   5  11   22.61    5.67
  -3   5  11   15.60    8.22
  -3   5  11   18.80    5.61
  -3   5  10  149.00   17.09
   3  -5 -10  152.15   17.34
  -3   5  10  131.50   11.98
  -3   5  10  154.78   12.60
   3  -5  -9   -2.81    6.27
  -3   5   9    5.10    6.31
  -3   5   9   -1.50    3.81
  -3   5   9    3.90    3.28
   3  -5  -8    9.86    7.03
  -3   5   8    2.55    3.26
  -3   5   8   -0.13    3.12
  -3   5   8   -6.28    7.09
  -3   5   7   66.19    7.61
   3  -5  -7   98.50   12.74
  -3   5   7   61.85    9.68
  -3   5   7   88.08    8.44
   3  -5  -6  553.75   25.75
  -3   5   6  561.36   25.86
  -3   5   6  541.07   18.96
  -3   5   6  572.64   20.04
   3  -5  -5  658.91   26.22
  -3   5   5  668.30   26.82
  -3   5   5  656.91   20.31
  -3   5   5  689.07   21.23
   3  -5  -4  319.60   17.64
  -3   5   4  309.77   17.69
  -3   5   4  287.64   13.26
  -3   5   4  270.16   13.39
   3  -5  -3  364.02   17.72
  -3   5   3  383.29   15.24
  -3   5   3  359.88   12.66
  -3   5   3  363.74   15.20
  -3   5   3  352.16   17.88
  -3   5   2  331.87   16.60
  -3   5   2  339.31   14.49
  -3   5   2  322.43   13.30
  -3   5   1    3.71    2.81
  -3   5   1   -0.68    4.85
  -3   5   1    7.75    3.40
  -3   5   0  172.39   11.72
  -3   5   0  173.34   11.41
  -3   5   0  158.00   10.04
  -3   5  -1   51.54    6.28
  -3   5  -1   50.49    6.77
  -3   5  -1   62.03    7.68
  -3   5  -2  519.47   19.76
  -3   5  -2  483.35   15.94
  -3   5  -2  499.04   21.48
  -3   5  -2  504.57   18.86
  -3   5  -3 1628.10   34.87
  -3   5  -3 1594.82   30.58
  -3   5  -3 1536.85   34.00
  -3   5  -3 1649.13   40.59
  -3   5  -4  182.12   11.25
  -3   5  -4  192.27   13.10
  -3   5  -4  190.99   15.59
  -3   5  -4  200.19   12.35
  -3   5  -5    2.48    2.67
  -3   5  -5    1.20    3.76
  -3   5  -5    4.15    4.36
  -3   5  -5    3.42    6.37
  -3   5  -6   37.72    6.56
  -3   5  -6   42.00    7.68
  -3   5  -6   48.20   10.24
  -3   5  -7  672.32   27.10
  -3   5  -7  717.85   32.46
  -3   5  -8  311.48   22.77
   3  -5   9   26.24    6.31
  -3   5  -9   25.82    9.82
   3  -5  10    2.74    4.53
  -3   5 -10   -0.71    6.43
   3  -5  11   38.11    8.53
  -3   5 -11   33.86   10.88
   3  -5  12  120.90   13.76
  -3   5 -12  102.19   15.85
   3  -5  13   24.40    7.73
  -3   5 -13   45.49   12.86
   3  -4 -14    7.10    7.18
  -3   4  14   -5.31    6.17
  -3   4  13   26.24    7.98
   3  -4 -13   22.49   10.29
  -3   4  13   25.56    6.77
   3  -4 -12  170.36   20.47
  -3   4  12  167.06   17.32
  -3   4  12  153.79   13.07
  -3   4  12  180.48   14.73
  -3   4  11  128.38   15.22
   3  -4 -11  111.51   16.61
  -3   4  11  121.77   11.31
  -3   4  11  109.60   11.08
   3  -4 -10   -2.00    6.78
  -3   4  10   -6.13    5.64
  -3   4  10    0.82    3.35
  -3   4  10   -0.07    3.60
   3  -4  -9   17.08    7.49
  -3   4   9    7.78    5.42
  -3   4   9   11.53    4.12
  -3   4   9   10.45    4.89
   3  -4  -8   70.60   11.27
  -3   4   8   64.23    6.98
  -3   4   8   59.37    9.54
  -3   4   8   74.49    8.06
   3  -4  -7   46.29    8.75
  -3   4   7   55.27    9.00
  -3   4   7   60.43    6.30
  -3   4   7   66.32    7.63
   3  -4  -6   54.95    8.56
  -3   4   6   45.48    5.29
  -3   4   6   48.78    8.35
  -3   4   6   52.73    6.61
  -3   4   5  189.64   13.45
   3  -4  -5  164.29   11.92
  -3   4   5  175.60    9.20
  -3   4   5  193.11   11.17
  -3   4   4  390.83   18.06
   3  -4  -4  380.40   16.64
  -3   4   4  385.50   13.13
  -3   4   4  391.97   11.97
  -3   4   4  396.49   15.48
   3  -4  -3   26.50    5.46
  -3   4   3   14.84    3.00
  -3   4   3   21.20    5.21
  -3   4   3   20.11    4.17
  -3   4   3   20.77    3.42
  -3   4   2  411.52   17.33
  -3   4   2  427.05   13.54
  -3   4   2  374.78   13.35
  -3   4   2  418.76   14.92
   3  -4  -2  421.85   14.59
  -3   4   1   23.46    3.76
  -3   4   1   25.26    5.30
  -3   4   1   17.31    3.83
  -3   4   0  517.18   18.60
  -3   4   0  543.84   18.65
  -3   4   0  555.90   16.29
  -3   4  -1   69.22    7.47
  -3   4  -1   62.01    4.43
  -3   4  -1   63.78    6.11
  -3   4  -1   75.42    8.07
  -3   4  -2  213.47   12.33
  -3   4  -2  210.57    8.87
  -3   4  -2  210.57   11.24
  -3   4  -2  196.39   12.95
  -3   4  -3   66.31    5.74
  -3   4  -3   73.36    7.24
  -3   4  -3   78.32    9.35
  -3   4  -3   86.08    8.51
  -3   4  -4   33.54    5.47
  -3   4  -4   35.44    4.77
  -3   4  -4   37.62    6.29
  -3   4  -4   34.60    7.51
  -3   4  -5  712.21   22.32
  -3   4  -5  690.63   23.84
  -3   4  -5  696.38   27.98
  -3   4  -5  681.14   22.85
  -3   4  -6  305.07   16.16
  -3   4  -6  351.53   21.14
  -3   4  -6  322.63   16.16
  -3   4  -7   10.09    4.67
  -3   4  -7    3.91    6.79
  -3   4  -8   16.89    5.33
   3  -4   8   33.68    6.40
  -3   4  -8   29.86    8.95
   3  -4   9  246.40   15.53
  -3   4  -9  241.48   20.45
  -3   4 -10  190.54   18.83
   3  -4  10  165.38   14.01
   3  -4  11    4.33    4.62
  -3   4 -11    9.09    6.67
  -3   4 -12   11.49    8.24
   3  -4  12    9.24    5.72
   3  -4  13    5.17    5.46
  -3   4 -13   -0.98    8.45
  -3   3  16   14.78    5.81
  -3   3  15   19.75    6.53
   3  -3 -14  100.13   18.30
  -3   3  14  101.71   11.97
   3  -3 -13  174.13   21.93
  -3   3  13  149.27   13.52
  -3   3  12   12.83    4.89
   3  -3 -12   22.02    9.65
  -3   3  12   27.95    7.18
  -3   3  12   14.03    4.32
  -3   3  11    6.40    4.34
   3  -3 -11    5.03    6.64
  -3   3  11    8.47    4.74
  -3   3  11   15.18    4.88
  -3   3  10  222.11   16.87
   3  -3 -10  261.73   21.76
  -3   3  10  221.71   12.92
  -3   3  10  238.70   14.76
  -3   3   9  301.74   18.49
   3  -3  -9  308.64   21.91
  -3   3   9  327.53   14.75
  -3   3   9  321.55   16.43
  -3   3   8   43.45    6.41
   3  -3  -8   43.66    9.46
  -3   3   8   50.28    8.15
  -3   3   8   42.13    5.33
   3  -3  -7   28.22    6.41
  -3   3   7   35.64    7.34
  -3   3   7   23.08    3.91
  -3   3   7   25.13    5.29
  -3   3   6  108.25   10.33
   3  -3  -6   93.36    9.96
  -3   3   6   79.90    5.96
  -3   3   6   91.54    8.31
  -3   3   5  313.35   15.68
   3  -3  -5  332.66   15.36
  -3   3   5  302.98   10.24
  -3   3   5  301.53   10.08
  -3   3   5  331.76   13.81
  -3   3   4  334.98   15.35
   3  -3  -4  339.34   13.73
  -3   3   4  343.37   11.86
  -3   3   4  330.67   10.01
  -3   3   4  332.84   13.21
  -3   3   3  561.26   19.14
   3  -3  -3  505.80   14.83
  -3   3   3  581.67   15.70
  -3   3   3  563.69   12.84
  -3   3   3  565.19   16.56
  -3   3   2   86.96    7.58
   3  -3  -2   89.48    5.44
  -3   3   2   91.63    5.08
  -3   3   2   98.08    6.97
  -3   3   2   89.66    6.65
  -3   3   1    0.97    1.40
  -3   3   1   -0.10    2.36
  -3   3   1   -2.96    2.80
  -3   3   0  274.84   13.16
  -3   3   0  275.48    9.89
  -3   3   0  261.09    7.72
  -3   3   0  277.65   12.77
  -3   3  -1  184.38    8.87
  -3   3  -1  183.82   11.24
  -3   3  -1  174.62   10.88
  -3   3  -2   11.24    4.40
  -3   3  -2    7.23    1.94
  -3   3  -2   10.27    2.97
  -3   3  -2   11.57    4.42
  -3   3  -3   71.85    6.26
  -3   3  -3   96.96    8.03
  -3   3  -3   97.67   10.09
  -3   3  -3  101.22    9.25
  -3   3  -4  478.89   16.24
  -3   3  -4  496.36   21.74
  -3   3  -4  485.35   19.13
  -3   3  -5   17.62    4.71
  -3   3  -5   13.06    4.76
  -3   3  -5   25.52    7.21
  -3   3  -6   -1.40    3.54
  -3   3  -6    9.82    6.74
  -3   3  -7  288.29   17.81
   3  -3   7  303.86   15.12
  -3   3  -7  282.51   19.19
  -3   3  -8  319.53   19.66
  -3   3  -8  286.10   20.07
   3  -3   8  299.45   15.37
  -3   3  -9    9.27    4.88
   3  -3   9   14.78    5.00
  -3   3  -9   12.49    7.76
  -3   3 -10   16.92    6.93
   3  -3  10   16.32    5.55
  -3   3 -10   23.14    7.68
   3  -3  11   31.77    6.40
  -3   3 -11   33.46   10.21
  -3   3 -12   74.87   12.35
   3  -3  13   60.61   10.98
  -3   2  16   77.62   11.57
   3  -2 -15   33.48   11.65
  -3   2  15   54.31    9.48
   3  -2 -14    1.28    7.08
  -3   2  14   16.66    6.32
   3  -2 -13   -7.78    8.70
  -3   2  13    1.79    4.84
   3  -2 -12  570.35   34.43
  -3   2  12  582.84   24.92
  -3   2  11  221.24   15.64
   3  -2 -11  242.77   21.64
  -3   2  11  174.04   11.65
  -3   2  11  252.31   15.96
   3  -2 -10   23.76    9.37
  -3   2  10   15.66    5.44
  -3   2  10   15.80    5.29
  -3   2  10   25.82    4.96
  -3   2   9  114.43   10.80
   3  -2  -9  147.72   15.42
  -3   2   9  123.75    8.40
  -3   2   9  146.81   11.19
  -3   2   8  306.21   15.98
   3  -2  -8  266.97   18.23
  -3   2   8  303.67   11.99
  -3   2   8  298.34   15.09
  -3   2   7 1395.60   31.91
   3  -2  -7 1429.70   36.81
  -3   2   7 1390.41   23.10
  -3   2   7 1446.03   30.76
   3  -2  -6  686.52   23.58
  -3   2   6  661.79   25.14
  -3   2   6  689.52   17.94
  -3   2   6  727.36   22.23
  -3   2   6  722.35   14.82
  -3   2   6  751.66   21.00
  -3   2   5  290.77   13.69
   3  -2  -5  286.72   13.94
  -3   2   5  301.09   16.04
  -3   2   5  284.03   11.47
  -3   2   5  290.44    8.12
  -3   2   5  294.24   12.56
  -3   2   4  748.23   21.20
   3  -2  -4  754.07   19.45
  -3   2   4  785.67   23.26
  -3   2   4  797.21   19.28
  -3   2   4  766.09   11.08
  -3   2   4  758.22   18.94
   3  -2  -3   27.11    3.54
  -3   2   3   29.49    5.09
  -3   2   3   30.63    5.19
  -3   2   3   25.33    4.04
  -3   2   3   39.25    5.00
   3  -2  -2    1.66    1.19
  -3   2   2    4.28    2.84
  -3   2   2   -0.21    2.20
  -3   2   2   -2.06    3.14
  -3   2   2    2.05    3.08
  -3   2   1  352.91   14.21
  -3   2   1  386.44   12.87
  -3   2   1  389.31    8.67
  -3   2   1  354.51   13.96
  -3   2   1  366.13   11.61
  -3   2   0   71.17    5.11
  -3   2   0   60.90    6.49
  -3   2   0   67.24    6.89
  -3   2  -1  330.27    7.75
  -3   2  -1  311.56    9.85
  -3   2  -1  287.30   13.83
  -3   2  -1  323.70   14.19
  -3   2  -2 2740.26   29.35
  -3   2  -2 2808.65   30.22
  -3   2  -2 2863.48   44.72
  -3   2  -2 2837.86   43.00
  -3   2  -3  388.04   13.80
  -3   2  -3  368.34   11.82
  -3   2  -3  378.19   17.55
  -3   2  -3  379.08   16.60
  -3   2  -4  136.80    9.56
  -3   2  -4  134.67    8.19
  -3   2  -4  149.36   11.99
  -3   2  -5   14.21    4.75
  -3   2  -5    6.33    3.18
  -3   2  -5    7.75    5.24
  -3   2  -6  930.00   29.74
  -3   2  -6  948.73   31.40
  -3   2  -6  897.06   25.21
  -3   2  -7    4.33    4.75
   3  -2   7    0.02    3.25
  -3   2  -7   -4.35    5.48
  -3   2  -8   46.18    9.03
   3  -2   8   36.34    5.56
  -3   2  -8   39.84    8.56
   3  -2   9   20.68    4.51
  -3   2  -9   24.98    7.76
  -3   2  -9   30.58    6.99
  -3   2 -10  211.02   19.44
  -3   2 -10  223.56   18.59
   3  -2  10  201.83   16.36
  -3   2 -11   24.92    8.00
   3  -2  11   45.02    8.71
  -3   2 -11   28.92    8.42
  -3   2 -12   28.05    9.87
   3  -2  12   29.78    8.89
   3  -2  13    7.49    7.23
  -3   1  16   -5.17    6.40
   3  -1 -15   -7.43   10.56
  -3   1  15   14.58    6.46
   3  -1 -14  249.17   24.99
  -3   1  14  249.24   17.25
   3  -1 -13   24.59   10.16
  -3   1  13   51.59    8.33
   3  -1 -12   91.28   14.28
  -3   1  12  103.18   10.31
   3  -1 -11  158.60   17.14
  -3   1  11  145.58   10.42
  -3   1  11  195.89   13.61
   3  -1 -10  215.83   18.50
  -3   1  10  223.62   11.83
  -3   1  10  231.99   14.05
  -3   1   9  506.31   18.81
   3  -1  -9  534.65   26.22
  -3   1   9  516.10   27.32
  -3   1   9  540.65   16.92
  -3   1   9  489.35   19.25
  -3   1   8  136.96    9.65
   3  -1  -8  134.78   12.75
  -3   1   8  138.10   14.33
  -3   1   8  142.32    7.91
  -3   1   8  132.65    9.82
   3  -1  -7   11.40    5.12
  -3   1   7    8.79    3.18
  -3   1   7    3.69    3.32
  -3   1   7    6.78    6.01
  -3   1   7    6.85    2.25
  -3   1   6 1278.37   26.37
   3  -1  -6 1308.90   32.20
  -3   1   6 1241.85   28.16
  -3   1   6 1275.82   34.67
  -3   1   6 1400.46   18.95
  -3   1   6 1327.31   27.21
  -3   1   5 1548.68   28.18
   3  -1  -5 1576.62   31.57
  -3   1   5 1492.40   29.10
  -3   1   5 1532.12   35.62
  -3   1   5 1607.46   27.78
  -3   1   4  389.93   14.11
   3  -1  -4  424.11   14.80
  -3   1   4  418.09   17.66
  -3   1   4  430.98   15.86
  -3   1   4  408.83   13.18
  -3   1   3   16.84    4.03
   3  -1  -3   25.09    3.75
  -3   1   3   18.88    4.76
  -3   1   3   26.45    5.44
  -3   1   3   21.66    3.52
   3  -1  -2  105.17    5.94
  -3   1   2  102.11    7.91
  -3   1   2  108.02    8.65
  -3   1   2   88.27    5.44
  -3   1   2  104.36    7.74
  -3   1   1  149.31   10.02
  -3   1   1  134.93    8.54
  -3   1   1  137.70    6.60
  -3   1   1  140.84    9.21
  -3   1   0  392.58   15.64
  -3   1   0  422.41   14.37
  -3   1   0  406.19   10.68
   3  -1   0  425.97    9.11
  -3   1   0  396.26   15.36
  -3   1  -1  915.64   19.13
  -3   1  -1  886.37   20.81
  -3   1  -1  888.93   24.20
   3  -1   1  919.71   15.97
  -3   1  -1  889.65   24.03
  -3   1  -2  238.47   11.05
  -3   1  -2  216.03   10.67
  -3   1  -2  227.31   13.25
   3  -1   2  248.46    9.59
  -3   1  -2  237.67   13.33
  -3   1  -3   18.62    4.63
  -3   1  -3   26.73    4.96
   3  -1   3   18.94    3.41
  -3   1  -3   17.42    5.48
  -3   1  -4 1623.91   34.66
  -3   1  -4 1580.98   32.98
  -3   1  -4 1674.22   38.08
   3  -1   4 1742.91   30.55
  -3   1  -5  224.22   14.72
   3  -1   5  241.47    9.98
  -3   1  -5  234.34   13.89
  -3   1  -5  246.92   15.72
   3  -1   5  243.63   12.73
  -3   1  -6   -2.53    5.17
  -3   1  -6   -2.18    4.10
   3  -1   6    4.52    3.31
   3  -1   6    0.57    2.75
  -3   1  -6    3.67    5.25
  -3   1  -7  149.02   14.58
  -3   1  -7  140.55   12.64
  -3   1  -7  131.89   13.04
   3  -1   7  129.24   10.99
  -3   1  -8  308.02   21.53
  -3   1  -8  365.17   21.52
   3  -1   8  359.27   18.92
  -3   1  -9  201.67   18.57
  -3   1  -9  218.14   17.37
   3  -1   9  233.46   16.24
  -3   1 -10   20.75    8.72
   3  -1  10   23.25    6.75
  -3   1 -10   23.07    7.20
  -3   1 -11   -0.71    7.70
   3  -1  11    1.22    5.16
  -3   1 -12   65.26   14.73
   3  -1  12   98.17   13.15
  -3   1 -13   52.72   13.19
   3  -1  13   49.90   10.00
  -3   0  16   19.68    6.68
  -3   0  15   46.06    8.41
   3   0 -15   40.83   11.07
   3   0 -14   26.20    9.71
  -3   0  14   25.63    6.50
   3   0 -13    5.95    7.38
  -3   0  13   -3.37    4.50
   3   0 -12  104.70   14.81
  -3   0  12  113.00   10.78
   3   0 -11  173.03   17.52
  -3   0  11  185.04   18.67
  -3   0  11  180.32   13.01
   3   0 -10    8.76    6.23
  -3   0  10   -0.06    6.77
  -3   0  10    6.91    4.37
   3   0  -9  141.04   14.34
  -3   0   9  155.72   15.73
  -3   0   9  171.97   11.52
   3   0  -8   35.01    7.49
  -3   0   8   36.84    4.59
  -3   0   8   43.70    8.98
  -3   0   8   39.93    5.84
  -3   0   7 1211.66   23.65
   3   0  -7 1152.43   33.01
  -3   0   7 1212.30   36.34
  -3   0   7 1166.15   25.75
  -3   0   6  166.94    8.91
   3   0  -6  153.60   11.84
  -3   0   6  168.55   13.57
  -3   0   6  167.62   11.88
  -3   0   6  149.53    9.01
   3   0  -5   34.53    5.90
  -3   0   5   36.20    4.57
  -3   0   5   40.54    6.93
  -3   0   5   50.40    7.29
  -3   0   5   33.07    4.45
   3   0  -4  751.86   21.42
  -3   0   4  735.48   24.26
  -3   0   4  690.59   21.96
  -3   0   4  736.17   17.02
  -3   0   4  731.33   18.46
  -3   0   3  590.30   20.66
  -3   0   3  579.64   20.28
  -3   0   3  567.17   14.00
  -3   0   3  597.88   17.25
   3   0  -2    1.54    0.92
  -3   0   2    2.55    3.28
  -3   0   2    1.18    3.61
  -3   0   2   -1.85    3.74
  -3   0   2    1.89    1.66
  -3   0   1   15.48    4.06
   3   0  -1   17.55    2.21
  -3   0   1   20.05    4.91
  -3   0   1   18.00    2.40
  -3   0   1   17.64    5.08
  -3   0   0    5.81    4.23
  -3   0   0    3.00    1.30
   3   0   0    5.19    1.86
  -3   0   0    8.17    4.47
  -3   0   0   -1.42    4.16
  -3   0  -1   50.03    6.60
   3   0   1   48.17    4.05
  -3   0  -1   51.08    7.07
  -3   0  -2   80.69    8.39
  -3   0  -2   74.08    7.70
   3   0   2   74.60    5.72
  -3   0  -2   51.26    7.19
  -3   0  -3  162.03   11.87
  -3   0  -3  155.68   11.56
  -3   0  -3  166.15   12.14
   3   0   3  172.85    9.29
  -3   0  -4   -7.12    5.56
  -3   0  -4   11.27    4.91
   3   0   4    5.00    3.10
  -3   0  -4    4.34    5.35
  -3   0  -5  161.70   14.05
  -3   0  -5  145.65   12.93
  -3   0  -5  156.21   12.96
   3   0   5  147.83   10.11
  -3   0  -6  545.74   25.99
  -3   0  -6  526.09   24.19
  -3   0  -6  530.30   24.06
   3   0   6  520.37   19.99
  -3   0  -7  731.59   32.44
  -3   0  -7  735.15   29.79
  -3   0  -7  750.25   29.42
   3   0   7  716.58   25.19
  -3   0  -8  215.79   19.21
  -3   0  -8  196.31   16.75
  -3   0  -8  200.32   16.21
   3   0   8  203.08   14.71
  -3   0  -9   22.06    8.55
   3   0   9   18.27    6.54
  -3   0  -9   14.36    7.19
  -3   0 -10    6.20    8.28
  -3   0 -10   14.16    7.59
   3   0  10    0.36    4.63
  -3   0 -11  119.55   18.14
   3   0  11  139.09   14.98
  -3   0 -12   13.72   10.32
   3   0  12   25.65    8.93
   3   0  13   -1.17    6.50
  -3   0 -13   19.47    8.97
  -3  -1  16   -6.54    5.87
   3   1 -15   16.12    9.34
  -3  -1  15   11.73    5.31
   3   1 -14   47.89   11.23
  -3  -1  14   56.59    9.29
   3   1 -13  233.76   22.00
  -3  -1  13  218.48   22.37
  -3  -1  13  233.31   16.30
  -3  -1  12  121.72   11.43
   3   1 -12  109.07   15.29
  -3  -1  12  154.18   18.32
   3   1 -11    0.63    5.88
  -3  -1  11   12.14    9.03
  -3  -1  11    6.84    4.86
  -3  -1  10   88.88    9.24
   3   1 -10   72.64   11.59
  -3  -1  10   85.11   12.83
  -3  -1   9  362.28   16.68
   3   1  -9  344.41   20.99
  -3  -1   9  388.72   23.50
   3   1  -8   66.22    9.71
  -3  -1   8   68.47   10.71
  -3  -1   8   68.52    7.45
   3   1  -7   60.02    8.86
  -3  -1   7   42.42    9.13
   3   1  -7   60.27    5.56
  -3  -1   7   64.70    6.71
   3   1  -6   43.49    7.80
  -3  -1   6   37.19    7.99
   3   1  -6   41.26    4.47
  -3  -1   6   36.56    4.94
  -3  -1   6   44.58    4.70
   3   1  -5 1020.11   29.04
  -3  -1   5 1040.52   31.48
   3   1  -5 1052.37   18.44
  -3  -1   5  979.99   29.98
  -3  -1   5 1069.65   21.49
  -3  -1   5  960.50   20.81
  -3  -1   4  178.47   13.37
   3   1  -4  208.94    7.72
  -3  -1   4  187.02   13.14
  -3  -1   4  190.79    9.65
  -3  -1   4  182.87    8.43
  -3  -1   3   28.04    3.12
   3   1  -3   26.83    3.04
  -3  -1   3   31.97    6.46
  -3  -1   3   30.87    6.16
  -3  -1   2  139.86   11.24
  -3  -1   2  129.47   11.20
   3   1  -2  124.12    6.45
  -3  -1   2  141.94    6.20
  -3  -1   1  218.11   13.97
   3   1  -1  240.91    8.98
  -3  -1   1  234.41    6.94
  -3  -1   1  242.07   14.75
  -3  -1   0   34.78    6.47
   3   1   0   42.42    4.38
  -3  -1   0   31.17    6.41
  -3  -1  -1  197.61   13.15
  -3  -1  -1  188.85   13.43
   3   1   1  220.52    9.72
  -3  -1  -2  118.55   11.13
  -3  -1  -2   97.53   10.73
  -3  -1  -2  100.81   10.07
   3   1   2   96.68    6.98
  -3  -1  -3   48.13    8.02
   3   1   3   45.63    5.27
  -3  -1  -3   41.04    7.46
  -3  -1  -3   48.55    7.79
  -3  -1  -4  164.25   14.09
  -3  -1  -4  171.95   14.29
  -3  -1  -4  160.74   12.81
   3   1   4  156.78    9.76
  -3  -1  -5   97.76   12.62
  -3  -1  -5   86.52   11.25
  -3  -1  -5   87.99   10.45
   3   1   5   81.19    7.89
  -3  -1  -6   56.57   10.31
   3   1   6   60.24    7.50
  -3  -1  -6   85.83   12.14
  -3  -1  -6   71.41    9.81
  -3  -1  -7   24.04    7.94
   3   1   7   13.75    4.81
  -3  -1  -7   18.04    7.50
  -3  -1  -7   17.22    6.22
  -3  -1  -8   60.40   11.96
   3   1   8   54.49    8.42
  -3  -1  -8   50.32   10.45
  -3  -1  -9  235.01   22.49
  -3  -1  -9  270.35   22.86
   3   1   9  263.83   17.71
  -3  -1 -10  -12.97   10.84
   3   1  10   -1.14    4.74
  -3  -1 -10    2.59    6.47
  -3  -1 -11   -9.86    8.07
   3   1  11   10.01    5.99
  -3  -1 -11    6.15    8.60
  -3  -1 -12   54.38   14.86
   3   1  12   34.61    8.48
  -3  -2  16   24.97    7.54
   3   2 -15   99.19   16.36
  -3  -2  15   94.51   11.90
   3   2 -14   76.72   14.64
  -3  -2  14   81.50   15.11
  -3  -2  14   77.58   10.66
   3   2 -13   17.22    9.37
  -3  -2  13   23.50    8.58
  -3  -2  13    9.06    4.71
  -3  -2  12   -1.70    8.63
  -3  -2  12   -4.14    5.20
   3   2 -12    1.95    6.48
  -3  -2  11  217.35   14.95
   3   2 -11  219.72   19.60
  -3  -2  11  213.56   19.74
  -3  -2  10  384.27   18.86
   3   2 -10  334.45   24.26
  -3  -2  10  352.35   23.75
   3   2  -9   51.86    9.26
  -3  -2   9   60.34   11.20
  -3  -2   9   43.81    6.93
   3   2  -8   -1.14    6.24
  -3  -2   8   -9.97    8.15
  -3  -2   8   -0.84    3.44
   3   2  -8    4.98    3.77
  -3  -2   7  644.65   21.00
   3   2  -7  603.97   27.27
  -3  -2   7  635.02   29.04
   3   2  -7  627.63   19.09
   3   2  -6  933.39   31.88
  -3  -2   6  945.14   23.66
  -3  -2   6  963.19   33.40
   3   2  -6  946.87   21.71
  -3  -2   5   76.94    6.35
  -3  -2   5   91.69   11.18
   3   2  -5   92.41    6.80
  -3  -2   5   60.07    8.93
   3   2  -4   -1.03    2.29
  -3  -2   4    3.00    5.15
  -3  -2   4   -1.07    5.59
  -3  -2   4    4.67    2.34
  -3  -2   3   62.05    9.29
   3   2  -3   64.24    5.57
  -3  -2   3   59.18    9.22
  -3  -2   3   64.09    4.65
  -3  -2   2  121.12   12.13
   3   2  -2  108.64    7.24
  -3  -2   2  102.58   10.96
  -3  -2   2  106.37    5.21
  -3  -2   1  287.21   17.87
  -3  -2   1  274.87   16.87
   3   2  -1  282.03   11.79
  -3  -2   0  734.99   28.32
  -3  -2   0  772.52   27.26
   3   2   0  747.96   19.71
  -3  -2  -1  595.39   25.89
  -3  -2  -1  579.67   23.50
   3   2   1  579.51   18.19
  -3  -2  -2  325.08   20.14
  -3  -2  -2  332.14   18.10
   3   2   2  302.29   13.64
  -3  -2  -3   88.33   12.01
  -3  -2  -3  102.47   10.83
  -3  -2  -3   82.86   11.32
   3   2   3   99.62    8.50
  -3  -2  -4   22.80    8.15
   3   2   4   18.72    4.60
  -3  -2  -4   11.22    6.39
  -3  -2  -4   20.65    5.34
   3   2   5   -2.16    3.46
  -3  -2  -5   -3.35    6.63
  -3  -2  -5    3.52    6.26
  -3  -2  -5    7.39    4.64
  -3  -2  -6  122.70   15.00
  -3  -2  -6  132.47   15.24
   3   2   6  119.66   10.46
  -3  -2  -7  136.01   16.93
  -3  -2  -7  137.11   16.30
   3   2   7  114.82   10.88
  -3  -2  -8    0.66    8.34
   3   2   8   11.90    5.56
  -3  -2  -8   11.79    8.35
   3   2   9    0.70    4.69
  -3  -2  -9   -2.68    8.88
  -3  -2  -9    6.27   10.99
  -3  -2 -10   87.95   16.90
   3   2  10   87.33   11.80
  -3  -2 -10   77.24   15.04
  -3  -2 -11   34.93   12.09
   3   2  11   44.69    9.80
  -3  -2 -11   25.91    9.27
  -3  -2 -12   40.57   12.42
  -3  -3  15   11.90    7.79
  -3  -3  15   -8.67    6.06
   3   3 -14    8.79   10.45
  -3  -3  14    0.76    7.78
  -3  -3  14   11.62    5.58
  -3  -3  13  140.78   13.81
  -3  -3  13  150.61   19.31
   3   3 -13  127.17   17.70
   3   3 -12   77.40   13.15
  -3  -3  12  105.02   15.67
  -3  -3  12   83.25   10.73
   3   3 -11    1.23    7.29
  -3  -3  11   -9.54    6.75
  -3  -3  11    3.76    4.74
   3   3 -10   33.15    9.12
  -3  -3  10   33.76    9.62
  -3  -3  10   37.13    7.39
  -3  -3   9  117.28   10.75
   3   3  -9  101.19   13.45
  -3  -3   9   93.37   14.21
  -3  -3   8  923.86   27.74
   3   3  -8  877.19   36.49
  -3  -3   8  893.29   37.25
  -3  -3   7  249.88   13.85
   3   3  -7  229.54   18.00
  -3  -3   7  219.74   18.49
   3   3  -7  247.35   13.39
  -3  -3   6    1.54    6.70
  -3  -3   6    5.22    3.24
   3   3  -6    4.40    3.18
  -3  -3   5  226.74   11.51
  -3  -3   5  208.03   17.16
   3   3  -5  224.32   11.83
  -3  -3   4  132.39    8.08
  -3  -3   4  139.22   14.04
  -3  -3   4  139.86   14.38
   3   3  -4  136.17    9.23
  -3  -3   3  246.35   18.07
   3   3  -3  219.05   11.68
  -3  -3   3  212.74   16.91
   3   3  -2   20.09    4.25
  -3  -3   2   23.73    7.88
  -3  -3   2   11.22    6.41
  -3  -3   1  105.27   13.20
  -3  -3   1  110.79   12.46
   3   3  -1   93.23    8.23
  -3  -3   0  119.46   13.67
  -3  -3   0  109.50   12.03
   3   3   0  117.31    9.18
  -3  -3  -1  357.85   22.35
  -3  -3  -1  349.75   20.00
   3   3   1  367.50   16.50
  -3  -3  -2  154.83   15.78
  -3  -3  -2  143.06   13.25
   3   3   2  170.64   11.55
  -3  -3  -3   73.10   12.17
   3   3   3   78.37    8.39
  -3  -3  -3   86.12   10.79
  -3  -3  -4  104.91   14.59
  -3  -3  -4  114.66   11.92
   3   3   4  100.99    9.75
  -3  -3  -5  239.35   21.53
  -3  -3  -5  219.38   19.72
   3   3   5  222.04   14.50
   3   3   6   43.89    7.59
  -3  -3  -6   55.23   11.34
  -3  -3  -6   39.01   10.86
  -3  -3  -7   -6.96    8.44
   3   3   7   -0.64    4.09
  -3  -3  -7   -6.32    9.08
  -3  -3  -8    2.12    9.05
   3   3   8   21.22    6.20
  -3  -3  -8   21.03   10.40
  -3  -3  -9   50.58   14.01
   3   3   9   40.32    8.25
  -3  -3  -9   34.69    9.46
  -3  -3 -10   36.25   13.18
   3   3  10   13.15    6.63
  -3  -3 -10   12.43    8.81
  -3  -3 -11  -20.02   13.12
  -3  -4  14   27.32   10.96
  -3  -4  14   15.44    5.87
   3   4 -13   12.23    9.39
  -3  -4  13   -0.16    7.16
  -3  -4  13    0.73    5.05
   3   4 -12    7.39    8.96
  -3  -4  12    7.76    5.00
   3   4 -11    2.25    7.19
  -3  -4  11   13.40    8.46
  -3  -4  11   22.89    7.12
  -3  -4  10  107.58   11.34
  -3  -4  10  117.59   15.22
   3   4 -10  115.84   16.30
  -3  -4   9   -2.87    3.95
   3   4  -9   -1.57    7.19
  -3  -4   9   -2.78    8.87
  -3  -4   8    1.41    3.57
  -3  -4   8   10.76    6.72
   3   4  -8    3.15    6.72
  -3  -4   7   72.20    8.03
  -3  -4   7   61.18   11.12
   3   4  -7   38.89    6.30
  -3  -4   6  614.59   21.10
  -3  -4   6  597.82   30.38
   3   4  -6  587.74   21.91
  -3  -4   5  331.53   22.80
   3   4  -5  334.62   16.22
  -3  -4   4  121.20   14.16
   3   4  -4  112.54    9.52
   3   4  -3    3.11    3.23
  -3  -4   3   -4.26    8.11
   3   4  -2   20.18    4.71
  -3  -4   2   18.15    7.80
  -3  -4   2   14.07    6.57
  -3  -4   1   87.95   13.08
   3   4  -1   94.33    9.12
  -3  -4   1   91.36   12.97
   3   4   0   33.42    6.28
  -3  -4   0   31.58    9.29
  -3  -4   0   31.94    8.62
   3   4   1   -4.71    3.74
  -3  -4  -1   -6.38    7.59
  -3  -4  -1    3.56    5.81
   3   4   2   74.79    8.80
  -3  -4  -2   83.74   13.34
  -3  -4  -2   68.76    9.88
  -3  -4  -3  142.07   16.98
   3   4   3  156.32   12.61
  -3  -4  -4   18.95    7.86
   3   4   4   31.68    6.78
   3   4   5    4.06    4.22
  -3  -4  -5   -0.07    6.63
   3   4   6    9.34    5.52
  -3  -4  -6    4.01    6.28
  -3  -4  -7   93.84   17.32
   3   4   7   83.38   10.64
  -3  -4  -7   99.88   16.74
  -3  -4  -8    8.06    8.66
   3   4   8    3.91    5.37
  -3  -4  -8    5.69    8.37
   3   4   9   -6.43    6.15
  -3  -4  -9  -16.27   11.34
  -3  -5  14   27.16    8.57
  -3  -5  13   48.51    9.76
  -3  -5  12   49.85   12.13
   3   5 -12   56.18   12.04
  -3  -5  12   59.99   10.13
  -3  -5  11    9.51    6.26
   3   5 -11   -6.97    8.44
  -3  -5  11   14.19    9.42
  -3  -5  10   -0.72    4.56
   3   5 -10  -10.01    9.98
  -3  -5  10   -3.64    8.80
  -3  -5   9    5.72    4.34
  -3  -5   9    1.80    7.47
  -3  -5   8  269.48   16.62
   3   5  -8  325.63   24.95
  -3  -5   8  349.99   25.52
  -3  -5   7   79.15   13.03
   3   5  -6    3.72    3.95
  -3  -5   6   -1.82    8.20
   3   5  -5    6.66    4.11
  -3  -5   5   -0.67    6.76
  -3  -5   4  121.67   15.90
   3   5  -4  167.73   14.06
  -3  -5   3  113.57   15.57
   3   5  -3   88.91    9.60
   3   5  -2   30.94    6.63
  -3  -5   2   22.41    8.91
   3   5  -1   12.62    5.53
  -3  -5   1   19.90    9.34
  -3  -5   0  264.17   22.89
  -3  -5   0  295.74   21.61
   3   5   0  291.12   17.68
   3   5   1   31.86    6.99
  -3  -5  -1   22.85    8.75
  -3  -5  -1   34.43    8.94
   3   5   2   92.73   10.83
  -3  -5  -2   79.83   13.80
   3   5   3   38.88    8.37
  -3  -5  -3   34.89   10.63
   3   5   4   -5.19    5.89
  -3  -5  -4   -1.13    6.96
   3   5   5   68.11   10.02
  -3  -5  -5   69.45   13.94
   3   5   6   32.41    7.80
  -3  -5  -6   11.29    9.20
   3   5   7   -1.47    5.56
  -3  -5  -7    4.19    9.16
   3   5   8   19.35    7.34
  -3  -6  13   20.22    7.53
  -3  -6  12   16.16    6.44
  -3  -6  11   26.35    6.99
  -3  -6  11   21.31    9.19
   3   6 -10   85.65   15.26
  -3  -6  10  102.77   16.42
   3   6  -9   37.54   11.72
  -3  -6   9   57.42   13.46
   3   6  -8   27.00   10.55
  -3  -6   8    9.04    8.96
  -3  -6   7    2.87    6.71
  -3  -6   6   91.12   15.04
  -3  -6   5  116.61   16.25
   3   6  -5  107.64   11.64
   3   6  -4    8.70    5.14
  -3  -6   4    4.36    7.59
   3   6  -3    3.52    4.34
  -3  -6   3   10.44    7.15
  -3  -6   2  144.96   18.57
   3   6  -2  157.10   14.50
   3   6  -1  101.56   12.00
  -3  -6   1   93.81   15.48
  -3  -6   0  192.78   21.03
   3   6   0  179.91   15.57
   3   6   1    2.54    4.76
  -3  -6  -1   10.48    8.87
   3   6   2   59.41    9.58
  -3  -6  -2   63.05   13.88
   3   6   3   35.27    7.28
  -3  -6  -3   60.82   13.29
   3   6   4   22.55    7.22
  -3  -6  -4   32.06   10.80
   3   6   5    8.55    6.33
  -3  -6  -5  -11.62    8.55
   3   6   6   -4.37    5.36
  -3  -7   9   -3.82    8.20
  -3  -7   8   44.46   11.46
  -3  -7   7  139.07   18.91
  -3  -7   6   -9.23    8.45
  -3  -7   5  -19.96   10.73
   3   7  -4    3.42    4.46
  -3  -7   4    6.65    7.43
   3   7  -3   46.80    8.44
  -3  -7   3   44.00   11.77
   3   7  -2   16.97    7.12
  -3  -7   2   28.90   11.45
   3   7  -1    2.96    5.07
  -3  -7   1   18.15   10.81
   3   7   0   39.60    9.00
  -3  -7   0   17.56    8.85
   3   7   1   82.13   12.27
  -3  -7  -1   83.68   16.22
   3   7   2   33.14    7.98
  -3  -7  -2   29.72   11.38
   3   7   3   22.70    8.25
   3   7   3    6.86    7.72
  -3  -8   6    9.51    7.75
  -3  -8   5   34.01   10.79
  -3  -8   4    3.18    9.54
   3   8  -3   -3.35    3.82
  -3  -8   3    5.38    7.72
   3   8  -2    5.46    6.12
   3   8  -1   -0.96    6.20
  -4  11   1   15.65    7.88
  -4  11   0   -5.83    6.80
  -4  11  -1   10.08    6.18
  -4  10   7    5.63    4.19
  -4  10   6    6.34    4.49
  -4  10   5   14.11    6.31
  -4  10   5   12.07    7.07
  -4  10   4   60.59   10.17
  -4  10   4   77.66   13.08
  -4  10   3   13.74    5.83
  -4  10   3   17.62    7.82
  -4  10   2   14.11    6.69
  -4  10   2   19.16    7.71
  -4  10   1   32.53    8.35
  -4  10   1   11.43    7.47
  -4  10   0  146.09   15.68
  -4  10  -1  177.72   18.02
  -4  10  -2    8.09    6.49
  -4  10  -3   -5.47    7.83
  -4  10  -4   44.02   11.07
  -4  10  -4   27.35    8.83
  -4  10  -5   25.23   12.00
  -4  10  -5   30.00    8.98
  -4  10  -6  -13.17    7.46
  -4  10  -6   -9.83   11.26
  -4  10  -7    2.01    7.02
  -4   9   8    6.03    4.68
  -4   9   8   13.52    7.99
  -4   9   7   14.44    6.87
  -4   9   7   20.69    9.67
  -4   9   6   79.64   11.59
  -4   9   6   42.62   10.62
  -4   9   5   32.35    8.21
  -4   9   5   22.98    8.76
  -4   9   4    7.26    5.72
  -4   9   4    6.74    7.11
  -4   9   3   -5.23    4.54
  -4   9   3    2.33    5.40
  -4   9   2   60.22    9.40
  -4   9   2   73.91   11.66
  -4   9   1  182.14   16.86
  -4   9   1  181.82   16.28
  -4   9   0  111.88   13.18
  -4   9   0  106.36   12.79
  -4   9  -1   -9.88    6.70
  -4   9  -2   38.21    8.84
  -4   9  -2   67.58   10.67
  -4   9  -3   68.16   12.77
  -4   9  -3   56.76   10.46
  -4   9  -4    4.98    8.46
  -4   9  -4    9.78    7.30
  -4   9  -5   -3.36    6.71
  -4   9  -5    2.46    7.05
  -4   9  -6   66.36   12.05
  -4   9  -6   69.71   13.62
  -4   9  -7   86.65   14.22
  -4   9  -7   85.80   15.29
  -4   9  -8   34.68    9.95
  -4   9  -8   28.52   12.58
  -4   8  10  -11.48    9.76
  -4   8   9  -12.93   10.12
  -4   8   8   98.11   14.89
  -4   8   8  123.53   12.40
  -4   8   8  102.78   10.94
  -4   8   7   22.29    5.86
  -4   8   7   19.91    8.51
  -4   8   6    1.35    4.50
  -4   8   6    0.27    7.83
  -4   8   5   -3.85    3.79
  -4   8   5   17.15    8.12
  -4   8   4   66.92    9.11
  -4   8   4   53.29   10.62
  -4   8   3  171.44   15.87
  -4   8   3  185.52   14.29
  -4   8   2   45.41    7.82
  -4   8   2   51.33   10.06
  -4   8   1   17.14    5.34
  -4   8   1   26.91    7.33
  -4   8   0   29.77    7.40
  -4   8   0   21.18    6.36
  -4   8  -1   78.86   10.34
  -4   8  -1   86.45   10.72
  -4   8  -1   73.22   10.97
  -4   8  -2  109.76   12.27
  -4   8  -2  125.05   13.10
  -4   8  -2   86.41   12.15
  -4   8  -3   31.32    8.15
  -4   8  -3   39.34    8.60
  -4   8  -4    8.60    6.74
  -4   8  -4   10.46    4.87
  -4   8  -5  137.13   14.52
  -4   8  -5  117.69   15.53
  -4   8  -6   55.50   10.12
  -4   8  -6  101.07   15.40
  -4   8  -7    2.43    5.79
  -4   8  -7   -0.48    8.22
  -4   8  -8   23.68    7.86
  -4   8  -8   33.59   12.19
  -4   8  -9    4.38    7.51
  -4   8  -9    2.71    9.25
   4  -8  10    3.42    6.16
  -4   8 -10   10.89    9.59
  -4   7  12    7.71    8.48
  -4   7  11   20.72    7.66
  -4   7  10  147.33   18.78
  -4   7  10  107.98   11.20
  -4   7   9   29.16   10.13
  -4   7   9   22.33    6.33
  -4   7   8   -0.66    2.79
  -4   7   8    1.73    6.95
  -4   7   8    0.31    3.65
  -4   7   7    8.63    4.11
  -4   7   7   19.86    8.19
  -4   7   7    9.08    4.70
  -4   7   6  236.55   19.57
  -4   7   6  249.91   15.32
  -4   7   6  228.14   15.06
  -4   7   5  211.11   17.49
  -4   7   5  225.59   14.39
  -4   7   5  214.27   14.17
  -4   7   4    6.77    3.59
  -4   7   4   13.19    6.80
  -4   7   3    3.02    4.08
  -4   7   3   -2.22    5.77
  -4   7   2   18.49    4.85
  -4   7   2   23.97    6.97
  -4   7   1  345.77   20.21
  -4   7   1  357.72   18.10
  -4   7   1  268.91   16.12
  -4   7   0  412.28   21.49
  -4   7   0  407.43   19.77
  -4   7   0  402.09   20.98
  -4   7  -1   31.83    6.94
  -4   7  -1   34.70    7.69
  -4   7  -1   32.68    6.77
  -4   7  -2    5.61    4.58
  -4   7  -2   10.84    5.51
  -4   7  -2    3.02    4.12
  -4   7  -3  122.26   12.21
  -4   7  -3  115.22   11.55
  -4   7  -3  120.34   14.05
  -4   7  -4   62.17   10.90
  -4   7  -4   50.26    8.19
  -4   7  -5    5.87    4.84
  -4   7  -5   12.94    7.64
  -4   7  -6    3.19    5.54
  -4   7  -6    1.38    7.84
  -4   7  -7  162.30   16.35
  -4   7  -7  132.24   16.97
  -4   7  -8  109.94   14.15
  -4   7  -8  102.43   15.84
  -4   7  -9   -4.22   10.58
   4  -7  10   16.13    6.75
  -4   7 -10    4.04    9.03
   4  -7  11    0.84    5.52
  -4   7 -11    4.28    7.97
  -4   6  14    1.83    8.25
   4  -6 -13   22.95    8.07
  -4   6  13   65.30   13.64
  -4   6  12  104.24   15.90
   4  -6 -12  144.76   19.68
  -4   6  12  123.67   13.29
   4  -6 -11  113.21   16.19
  -4   6  11  116.16   16.03
  -4   6  11  127.32   12.74
   4  -6 -10    7.28    6.39
  -4   6  10   -6.16    6.85
  -4   6  10   -0.69    4.10
   4  -6  -9   88.19   13.82
  -4   6   9   64.39   12.29
  -4   6   9   70.15    9.10
  -4   6   8  285.23   21.49
   4  -6  -8  209.84   18.13
  -4   6   8  303.16   17.58
  -4   6   7  131.80   15.03
  -4   6   7   79.66    7.82
  -4   6   7  122.97   11.43
  -4   6   6    3.18    2.98
  -4   6   6    3.68    5.77
  -4   6   6   10.00    4.88
  -4   6   5    2.03    2.77
  -4   6   5    5.63    6.30
  -4   6   5    1.62    3.40
  -4   6   4   88.68   11.09
  -4   6   4   84.70    8.14
  -4   6   4   74.23    8.81
  -4   6   3  665.80   27.26
  -4   6   3  634.95   20.91
  -4   6   2  459.62   22.15
  -4   6   2  450.24   17.85
  -4   6   2  464.95   18.82
  -4   6   1  175.87   13.80
  -4   6   1  185.76   11.87
  -4   6   1  164.51   12.06
  -4   6   0   64.15    8.54
  -4   6   0   75.32    7.94
  -4   6   0   55.63    8.00
  -4   6  -1  425.02   20.93
  -4   6  -1  413.57   18.23
  -4   6  -1  441.96   21.73
  -4   6  -2  227.40   15.68
  -4   6  -2  208.07   13.51
  -4   6  -2  225.68   16.65
  -4   6  -3   11.04    5.83
  -4   6  -3   -3.48    6.09
  -4   6  -3   11.27    5.09
  -4   6  -4  269.00   16.75
  -4   6  -4  248.49   19.08
  -4   6  -4  281.16   17.21
  -4   6  -5  547.49   24.27
  -4   6  -5  531.48   28.52
  -4   6  -5  407.94   20.63
  -4   6  -6  138.48   13.61
  -4   6  -6  148.75   16.71
  -4   6  -7  185.17   15.75
  -4   6  -7  215.10   20.24
  -4   6  -8   15.25    9.68
   4  -6   9   44.08    8.93
  -4   6  -9   38.44   11.60
  -4   6 -10   55.81   13.54
   4  -6  10   58.18   10.12
  -4   6 -11    8.34    8.73
   4  -6  11   17.79    6.95
   4  -6  12   -4.62    5.16
  -4   6 -12   13.00   10.81
   4  -5 -14   -2.29    9.89
  -4   5  14   14.68    7.12
  -4   5  14   26.82    7.54
   4  -5 -13   80.24   15.32
  -4   5  13   58.62   12.32
  -4   5  13   71.34   10.25
   4  -5 -12  -11.32    8.93
  -4   5  12   -3.83    7.65
  -4   5  12   -2.08    4.53
   4  -5 -11   53.19   11.69
  -4   5  11   74.20   13.45
  -4   5  11   61.96    9.27
  -4   5  10  164.71   16.69
   4  -5 -10  182.02   18.07
  -4   5  10  178.55   14.22
   4  -5  -9  139.32   15.72
  -4   5   9  120.37   13.84
  -4   5   9  146.25   12.64
   4  -5  -8   11.94    5.77
  -4   5   8    6.53    6.12
  -4   5   8    7.31    4.12
   4  -5  -7    3.08    5.64
  -4   5   7   -0.40    2.65
  -4   5   7    0.98    5.20
  -4   5   7   -2.90    4.25
  -4   5   6  234.83   17.52
   4  -5  -6  224.23   15.42
  -4   5   6  198.65   10.68
  -4   5   6  217.98   14.01
  -4   5   5  162.97   14.17
  -4   5   5  166.64    9.70
  -4   5   5  167.82   11.78
  -4   5   4   41.02    5.07
  -4   5   4   39.92    7.99
  -4   5   4   38.18    6.45
  -4   5   3   71.35    9.08
  -4   5   3   68.98    7.73
  -4   5   3   77.87    6.47
  -4   5   3   63.80    6.56
  -4   5   2   87.83    9.78
  -4   5   2  105.66    7.72
  -4   5   2   99.59    8.65
  -4   5   1  510.07   21.70
  -4   5   1  535.67   17.26
  -4   5   1  521.42   20.00
  -4   5   0  722.93   25.62
  -4   5   0  752.59   21.21
  -4   5   0  728.60   25.03
  -4   5  -1   21.13    5.74
  -4   5  -1   20.87    5.92
  -4   5  -1   17.43    4.14
  -4   5  -2   65.36    8.80
  -4   5  -2   46.72    8.58
  -4   5  -2   63.09    7.10
  -4   5  -3  182.67   12.51
  -4   5  -3  196.49   16.05
  -4   5  -3  186.64   13.97
  -4   5  -4  331.12   17.40
  -4   5  -4  321.86   21.02
  -4   5  -4  332.01   18.39
  -4   5  -5  212.77   14.66
  -4   5  -5  202.96   17.43
  -4   5  -5  182.15   14.00
  -4   5  -6    3.03    4.23
  -4   5  -6   13.57    7.07
  -4   5  -7  138.44   16.17
  -4   5  -8  152.59   17.66
   4  -5   9   -2.24    5.00
  -4   5  -9   -1.02    6.77
   4  -5  10    5.59    6.33
  -4   5 -10   -1.09    7.56
   4  -5  11   -2.83    5.30
  -4   5 -11    8.75   10.56
   4  -5  12   54.55    9.68
  -4   5 -12   64.18   13.92
  -4   4  15   43.76    8.88
   4  -4 -14   -6.04    9.26
  -4   4  14   -4.78    4.27
   4  -4 -13   -9.49    6.93
  -4   4  13   -5.15    6.59
  -4   4  13    1.91    4.76
   4  -4 -12   54.17   12.00
  -4   4  12   52.96   10.39
  -4   4  12   54.04    8.99
   4  -4 -11   86.18   14.48
  -4   4  11   99.29   13.00
  -4   4  11   97.80   10.79
  -4   4  10   -0.64    5.15
  -4   4  10    4.97    4.19
   4  -4  -9    1.83    5.83
  -4   4   9   -0.74    5.27
  -4   4   9    5.15    4.50
  -4   4   8  226.86   16.84
   4  -4  -8  200.25   16.24
  -4   4   8  229.19   14.65
  -4   4   7  512.27   23.91
   4  -4  -7  490.53   22.59
  -4   4   7  535.56   21.19
   4  -4  -6   18.21    5.47
  -4   4   6   13.45    2.68
  -4   4   6   17.41    5.63
  -4   4   6   16.64    5.01
   4  -4  -5   -0.52    3.20
  -4   4   5   -2.44    2.11
  -4   4   5    1.27    5.23
  -4   4   5   -1.54    4.14
  -4   4   5   -1.61    2.22
  -4   4   4   13.56    2.63
   4  -4  -4   14.90    3.78
  -4   4   4   16.53    4.74
  -4   4   4   20.62    6.25
  -4   4   4   26.90    4.80
  -4   4   3   33.55    3.63
  -4   4   3   35.13    7.06
  -4   4   3   32.23    5.45
  -4   4   3   23.82    4.54
  -4   4   2  145.85   11.63
  -4   4   2  135.30    7.33
  -4   4   2  124.26    9.50
  -4   4   2  127.59    9.19
  -4   4   1   67.63    5.65
  -4   4   1   65.24    8.05
  -4   4   1   62.94    7.33
  -4   4   0    0.68    4.22
  -4   4   0    4.90    3.81
  -4   4   0    7.50    2.89
  -4   4  -1   -4.99    5.00
  -4   4  -1    7.22    4.78
  -4   4  -1    2.17    2.39
  -4   4  -2  559.17   18.73
  -4   4  -2  551.55   23.28
  -4   4  -2  547.91   21.96
  -4   4  -3   70.08    8.65
  -4   4  -3   64.19    7.14
  -4   4  -3   60.01    9.00
  -4   4  -4    5.46    4.55
  -4   4  -4    2.92    5.46
  -4   4  -5   32.50    7.24
  -4   4  -5   49.99   10.30
  -4   4  -6  258.75   19.64
  -4   4  -7   35.37    9.83
   4  -4   8   -1.90    4.51
  -4   4  -8   -5.41    7.56
   4  -4   9   12.16    4.74
  -4   4  -9    5.43    5.97
   4  -4  10   87.41    9.89
  -4   4 -10   88.24   13.91
  -4   4 -11   10.23    6.16
  -4   4 -12  -23.22   10.09
  -4   4 -13   -1.69    4.94
  -4   3  15   11.83    6.26
   4  -3 -15   25.93   13.76
  -4   3  14   31.26    6.94
   4  -3 -14   32.06   12.48
   4  -3 -13  140.28   18.50
  -4   3  13  159.85   14.14
  -4   3  12   51.51    8.44
   4  -3 -12   51.62   13.05
  -4   3  12   42.95    8.26
  -4   3  11    8.73    4.89
   4  -3 -11    3.52    6.68
  -4   3  11    6.78    5.24
  -4   3  10  107.51   12.01
   4  -3 -10  119.00   14.56
  -4   3  10  107.00   10.72
  -4   3   9  592.27   25.43
   4  -3  -9  610.56   28.73
  -4   3   9  607.29   23.40
   4  -3  -8   14.05    6.66
  -4   3   8   10.43    5.25
  -4   3   8    7.80    4.47
   4  -3  -7   31.52    6.78
  -4   3   7   25.23    6.08
  -4   3   7   24.49    5.20
   4  -3  -6    8.08    4.28
  -4   3   6    1.59    3.76
  -4   3   6    0.61    5.40
  -4   3   6    8.57    3.49
  -4   3   6    6.67    3.70
  -4   3   5  849.84   26.75
   4  -3  -5  800.35   22.15
  -4   3   5  809.59   27.34
  -4   3   5  856.39   22.87
  -4   3   5  866.20   23.59
  -4   3   4  114.77   10.53
   4  -3  -4  126.52    7.76
  -4   3   4  118.10   10.32
  -4   3   4  141.99   10.01
  -4   3   4  128.24    9.30
  -4   3   3  238.30   14.41
   4  -3  -3  274.50    9.24
  -4   3   3  272.81   13.83
  -4   3   3  280.52   14.21
  -4   3   3  259.10   12.34
  -4   3   2  103.43    9.36
  -4   3   2  106.55    8.12
  -4   3   2   94.94    4.91
  -4   3   2   97.08    8.69
  -4   3   2   94.88    7.42
  -4   3   1  210.08   13.25
  -4   3   1  218.22   10.48
  -4   3   1  244.12    8.80
  -4   3   1  213.20   12.99
  -4   3   1  225.48   11.02
  -4   3   0  403.45   12.99
  -4   3   0  372.59   11.97
  -4   3   0  370.36   17.34
  -4   3   0  359.19   17.43
  -4   3  -1  151.88    7.45
  -4   3  -1  221.80   13.91
  -4   3  -1  214.42   13.81
  -4   3  -2  242.33   15.39
  -4   3  -2  221.92   14.21
  -4   3  -3   23.47    6.05
  -4   3  -3   35.15    7.95
  -4   3  -4  238.07   17.23
  -4   3  -4  214.36   14.94
  -4   3  -5  528.34   25.35
  -4   3  -6  130.40   13.96
  -4   3  -7   53.47   10.59
   4  -3   8   62.34    7.62
  -4   3  -8   89.12   12.68
  -4   3  -9   14.55    8.37
  -4   3 -10    7.74    6.96
   4  -3  11    4.92    5.15
  -4   3 -11   12.26    8.11
   4  -3  12   15.58    7.47
  -4   3 -12   17.90    7.90
  -4   2  16   -7.13    5.54
  -4   2  15   88.00   11.18
   4  -2 -15   81.44   15.81
  -4   2  14   53.24    9.26
   4  -2 -14   44.41   10.67
  -4   2  13    8.43    5.48
   4  -2 -13    4.74    7.36
   4  -2 -12  197.62   20.19
  -4   2  12  189.55   14.51
   4  -2 -11  335.06   24.12
  -4   2  11  289.81   17.86
  -4   2  10  120.42   11.18
   4  -2 -10  121.57   14.32
  -4   2  10  119.02   10.90
  -4   2   9   42.95    7.39
   4  -2  -9   38.69    8.83
  -4   2   9   48.12    7.87
  -4   2   9   36.43    9.81
  -4   2   8   -4.53    4.06
   4  -2  -8   -2.53    5.14
  -4   2   8    1.19    3.80
  -4   2   8   -7.93    7.49
  -4   2   7 1151.00   30.14
   4  -2  -7 1130.65   32.64
  -4   2   7 1135.96   36.45
  -4   2   7 1124.63   28.22
  -4   2   7 1123.84   28.37
  -4   2   6   77.05    8.29
  -4   2   6   75.99   10.00
   4  -2  -6   59.10    7.70
  -4   2   6   82.26    8.10
  -4   2   6   82.40    7.90
   4  -2  -5   39.12    5.42
  -4   2   5   34.73    5.79
  -4   2   5   43.19    8.05
  -4   2   5   45.98    6.47
  -4   2   5   32.37    4.93
  -4   2   4  265.25   14.14
   4  -2  -4  284.95   11.88
  -4   2   4  272.19   15.14
  -4   2   4  291.40   14.88
  -4   2   4  256.53   11.96
  -4   2   3  982.31   26.94
   4  -2  -3 1028.55   19.32
  -4   2   3 1033.75   27.84
  -4   2   3 1064.75   28.53
  -4   2   3 1046.69   22.74
   4  -2  -2 2606.99   25.40
  -4   2   2 2678.72   42.29
  -4   2   2 2488.55   43.76
  -4   2   2 2455.82   33.67
  -4   2   2 2531.49   42.58
  -4   2   1  604.80   18.70
  -4   2   1  577.16   21.34
  -4   2   1  599.65   16.05
  -4   2   1  574.08   20.95
  -4   2   0   27.24    6.07
  -4   2   0   28.16    4.84
  -4   2   0   21.13    5.88
  -4   2  -1   39.29    7.25
  -4   2  -1   54.23    5.80
  -4   2  -1   43.11    7.42
  -4   2  -2   25.51    4.09
  -4   2  -2   26.89    6.65
  -4   2  -2   27.59    4.70
  -4   2  -2   19.62    5.78
  -4   2  -3  718.56   20.54
  -4   2  -3  748.86   20.76
  -4   2  -3  743.81   27.88
  -4   2  -3  696.38   25.55
  -4   2  -4   33.74    5.39
  -4   2  -4   32.12    4.96
  -4   2  -4   42.33    8.90
  -4   2  -5   77.16   10.75
  -4   2  -6  319.14   20.54
  -4   2  -7  284.68   20.24
   4  -2   7  315.35   17.66
   4  -2   8   41.13    7.81
  -4   2  -8   43.63    9.45
   4  -2   9    6.14    5.23
  -4   2  -9    0.56    7.28
   4  -2  10    2.54    5.77
  -4   2 -10    3.65    5.96
   4  -2  11   51.92    9.70
  -4   2 -11   48.79   11.54
   4  -2  12   38.96    9.73
  -4   1  16   -2.13    5.11
   4  -1 -15   -5.05    6.93
  -4   1  15   -0.59    3.94
   4  -1 -14   82.53   16.59
  -4   1  14   55.01    9.44
   4  -1 -13   53.14   12.25
  -4   1  13   66.99    9.83
   4  -1 -12  151.93   17.78
  -4   1  12  173.20   14.11
   4  -1 -11   30.50    9.60
  -4   1  11   36.64    6.63
  -4   1  11   37.35   11.40
   4  -1 -10   55.64   10.44
  -4   1  10   65.39    8.70
  -4   1  10   38.79    9.76
   4  -1  -9  419.86   23.32
  -4   1   9  364.64   24.15
  -4   1   9  425.43   18.79
  -4   1   8  165.33   11.22
   4  -1  -8  147.25   13.45
  -4   1   8  138.90   14.96
  -4   1   8  161.91   11.34
  -4   1   7   46.55    5.93
   4  -1  -7   58.22    8.59
  -4   1   7   48.67    6.43
  -4   1   7   49.19    9.49
  -4   1   7   51.22    7.92
  -4   1   6    6.24    3.47
   4  -1  -6    4.60    3.97
  -4   1   6    6.53    3.27
  -4   1   6    1.16    5.38
  -4   1   6   -2.49    4.30
  -4   1   5  257.49   13.39
   4  -1  -5  276.28   14.06
  -4   1   5  267.90   16.91
  -4   1   5  253.95   14.48
  -4   1   5  253.29   11.92
   4  -1  -4 1682.21   31.68
  -4   1   4 1595.53   38.11
  -4   1   4 1603.30   36.07
  -4   1   4 1540.39   27.23
  -4   1   4 1582.63   32.73
  -4   1   3  242.11   14.35
  -4   1   3  254.10   15.17
   4  -1  -3  252.41   11.46
  -4   1   3  247.22   10.54
  -4   1   3  268.91   13.85
  -4   1   2  622.18   21.70
  -4   1   2  608.19   22.98
  -4   1   2  629.29   16.00
  -4   1   2  613.39   21.34
  -4   1   1    2.71    4.86
  -4   1   1    1.21    3.90
   4  -1  -1    3.13    1.09
  -4   1   1    2.72    2.23
  -4   1   1    5.09    4.27
  -4   1   0 1473.61   32.39
  -4   1   0 1409.75   35.37
   4  -1   0 1471.26   20.52
  -4   1   0 1318.01   33.06
  -4   1  -1  465.80   18.42
  -4   1  -1  430.30   20.24
   4  -1   1  455.55   12.90
  -4   1  -1  430.43   19.56
  -4   1  -2   20.24    5.12
   4  -1   2   18.94    3.51
  -4   1  -2   16.99    6.12
  -4   1  -3   19.15    4.85
  -4   1  -3   15.38    5.42
   4  -1   3   17.42    3.69
  -4   1  -3   18.19    6.26
  -4   1  -4  214.02   14.39
  -4   1  -4  200.01   13.82
  -4   1  -4  231.31   16.79
   4  -1   4  205.03   11.45
  -4   1  -5  324.87   18.71
  -4   1  -5  332.90   18.36
  -4   1  -5  348.24   21.28
   4  -1   5  352.17   16.08
  -4   1  -6   73.79   10.09
  -4   1  -6   80.70    9.85
  -4   1  -6  135.05   14.15
   4  -1   6  149.67   11.35
  -4   1  -7   11.65    5.92
   4  -1   7   20.19    5.64
  -4   1  -7    1.67    6.93
   4  -1   8   47.05    8.22
  -4   1  -8   42.64   10.15
   4  -1   9   55.48    9.16
  -4   1  -9   78.57   12.94
   4  -1  10  103.49   12.45
   4  -1  11    0.91    5.37
   4  -1  12   -1.34    7.32
  -4   0  16   17.89    6.33
   4   0 -15    1.06    9.45
  -4   0  15   12.14    6.34
   4   0 -14   39.86   12.14
  -4   0  14   49.11    8.88
   4   0 -13    1.58    7.64
  -4   0  13   10.50    8.02
  -4   0  13   -1.65    4.15
   4   0 -12   18.88    8.17
  -4   0  12   21.97    9.09
  -4   0  12   24.31    5.84
   4   0 -11   86.43   12.45
  -4   0  11   65.98   12.07
  -4   0  11   78.84    9.33
   4   0 -10  151.35   15.35
  -4   0  10  172.60   17.48
  -4   0  10  148.54   11.96
   4   0  -9    8.76    6.96
  -4   0   9    4.55    4.06
  -4   0   9   -1.13    7.19
   4   0  -8    1.68    5.27
  -4   0   8   -2.00    3.62
  -4   0   8    1.76    6.35
   4   0  -7  452.78   22.19
  -4   0   7  439.62   24.05
  -4   0   7  455.59   22.25
  -4   0   7  450.49   17.05
  -4   0   7  485.80   17.41
   4   0  -6  225.59   14.98
  -4   0   6  209.64   16.38
  -4   0   6  230.63   15.48
  -4   0   6  209.21   11.37
  -4   0   6  214.34   11.87
   4   0  -5  212.77   13.73
  -4   0   5  190.72   14.82
  -4   0   5  168.65   13.13
  -4   0   5  188.32    9.86
  -4   0   5  188.83   11.39
  -4   0   4    3.53    2.02
  -4   0   4    3.99    3.66
   4   0  -4    2.32    3.45
  -4   0   4    4.80    5.30
  -4   0   4    1.33    4.95
  -4   0   3    2.67    3.45
  -4   0   3   13.16    5.59
  -4   0   3    9.35    5.93
  -4   0   3    5.01    2.02
  -4   0   2 1823.42   40.83
  -4   0   2 1817.89   41.61
  -4   0   2 1831.51   25.31
  -4   0   2 1812.63   36.94
  -4   0   1   32.97    6.34
  -4   0   1   31.08    6.77
   4   0  -1   39.31    3.68
  -4   0   1   42.92    3.93
  -4   0   1   33.02    7.62
   4   0   0    5.84    2.04
  -4   0   0    3.50    4.74
  -4   0   0    2.63    5.09
   4   0   1   14.01    2.70
  -4   0  -1    6.74    5.31
  -4   0  -1   18.21    6.89
  -4   0  -2   76.43    9.59
   4   0   2   60.40    5.59
  -4   0  -2   79.52   10.49
  -4   0  -3  403.69   20.24
  -4   0  -3  395.86   20.44
  -4   0  -3  419.29   21.93
   4   0   3  389.29   14.87
  -4   0  -4   39.70    7.88
   4   0   4   31.06    5.49
  -4   0  -4   36.74    8.33
  -4   0  -4   26.52    6.78
  -4   0  -5   13.92    6.88
   4   0   5   13.46    4.17
  -4   0  -5   15.34    6.48
  -4   0  -5    3.19    6.00
  -4   0  -6  152.52   15.87
  -4   0  -6  177.13   15.95
  -4   0  -6  170.87   15.95
   4   0   6  169.40   12.73
  -4   0  -7   28.57    8.49
   4   0   7   30.19    6.36
  -4   0  -7   34.61    8.75
  -4   0  -7   51.78   11.00
  -4   0  -8   52.08   10.75
   4   0   8   67.00    9.60
  -4   0  -8   28.28    7.76
  -4   0  -8   44.48    9.92
  -4   0  -9   13.33    7.71
   4   0   9    8.99    4.58
   4   0  10    4.84    3.81
   4   0  11   38.35    8.52
   4   1 -15   12.89    8.84
  -4  -1  15   23.17    6.55
   4   1 -14   28.10   10.09
  -4  -1  14   31.22   11.90
  -4  -1  14   22.09    6.21
   4   1 -13   44.96   10.76
  -4  -1  13   54.79   13.47
  -4  -1  13   42.11    8.07
   4   1 -12   98.15   14.67
  -4  -1  12   84.55   13.39
  -4  -1  12  115.53   11.61
   4   1 -11   11.29    6.77
  -4  -1  11   17.67    9.16
  -4  -1  11   35.43    7.24
   4   1 -10    0.42    6.32
  -4  -1  10   -4.07    8.07
  -4  -1  10   -1.11    3.68
   4   1  -9  182.36   16.94
  -4  -1   9  171.78   17.28
  -4  -1   9  162.73   11.89
   4   1  -8  186.65   16.51
  -4  -1   8  176.80   17.12
  -4  -1   8  174.27   11.59
   4   1  -7  151.99   14.20
  -4  -1   7  145.61   15.72
  -4  -1   7  129.62    9.27
  -4  -1   6   -0.50    2.81
   4   1  -6    4.46    5.02
  -4  -1   6    2.04    2.67
  -4  -1   6   -4.42    5.84
  -4  -1   6    3.07    6.67
  -4  -1   5  380.64   21.93
  -4  -1   5  378.19   21.11
  -4  -1   5  387.17   14.01
  -4  -1   5  413.09   16.26
  -4  -1   4  700.13   28.73
  -4  -1   4  685.91   27.64
  -4  -1   4  690.82   17.21
  -4  -1   3  212.22   16.01
  -4  -1   3  201.69   15.55
  -4  -1   3  215.56    8.93
  -4  -1   2    0.65    5.38
  -4  -1   2   -2.73    5.06
  -4  -1   2    4.60    2.02
   4   1  -1    7.69    2.68
  -4  -1   1   -6.33    6.00
  -4  -1   1   10.79    6.66
   4   1   0   15.45    3.29
  -4  -1   0   15.24    6.67
  -4  -1   0   10.28    6.48
  -4  -1  -1  410.90   22.31
  -4  -1  -1  388.30   20.97
   4   1   1  390.56   14.69
   4   1   2   38.89    5.28
  -4  -1  -2   34.67    8.10
  -4  -1  -2   43.57    8.64
   4   1   3   53.39    6.31
  -4  -1  -3   50.02    9.82
  -4  -1  -3   29.78    7.17
  -4  -1  -4  234.92   18.30
  -4  -1  -4  241.40   19.19
  -4  -1  -4  226.73   17.65
   4   1   4  219.84   12.69
  -4  -1  -5  366.05   23.67
  -4  -1  -5  348.41   22.95
  -4  -1  -5  399.56   23.15
   4   1   5  361.12   17.19
  -4  -1  -6  135.26   15.76
  -4  -1  -6  131.20   15.59
  -4  -1  -6  127.03   14.28
   4   1   6  115.34   10.60
  -4  -1  -7    2.02    7.35
   4   1   7   23.09    5.68
  -4  -1  -7   21.99    8.18
  -4  -1  -8   -4.97    8.77
   4   1   8   -2.35    3.55
  -4  -1  -8   -1.37    6.31
  -4  -1  -9    5.23    8.90
   4   1   9    9.29    5.63
  -4  -1  -9   -2.19    8.24
  -4  -1 -10   24.08   12.76
   4   1  10   22.13    6.97
   4   1  11   20.35    7.61
  -4  -2  15   60.86   14.53
  -4  -2  15   33.07    7.44
   4   2 -14  161.19   20.42
  -4  -2  14  197.20   22.90
  -4  -2  14  139.66   14.19
   4   2 -13   32.95    9.65
  -4  -2  13   34.97   11.79
  -4  -2  13   26.75    6.41
   4   2 -12    3.70    7.66
  -4  -2  12    3.33    7.19
  -4  -2  12    6.63    4.73
   4   2 -11   23.25   10.60
  -4  -2  11   18.90    9.33
  -4  -2  11   14.68    4.79
   4   2 -10   98.88   14.09
  -4  -2  10   81.82   13.46
  -4  -2  10  104.43   10.79
   4   2  -9   63.67   10.95
  -4  -2   9   48.14   10.90
  -4  -2   9   67.20    8.19
   4   2  -8    6.50    6.33
  -4  -2   8    8.89    6.52
  -4  -2   8    3.99    3.63
   4   2  -7   87.51   12.17
  -4  -2   7  106.36   13.44
  -4  -2   7   97.91    8.49
  -4  -2   6  488.23   26.75
  -4  -2   6  436.59   24.96
  -4  -2   6  450.24   16.27
  -4  -2   5  307.16   21.41
  -4  -2   5  329.78   21.52
  -4  -2   5  329.04   12.82
  -4  -2   4   47.59    9.61
  -4  -2   4   68.52   10.89
  -4  -2   4   42.59    4.55
  -4  -2   3   68.52   11.08
  -4  -2   3   67.49   10.26
  -4  -2   2  252.61   18.80
  -4  -2   2  232.26   17.68
  -4  -2   1  417.94   24.35
  -4  -2   1  439.07   23.35
   4   2  -1  453.35   16.42
   4   2   0   -0.63    2.77
  -4  -2   0   -3.73    7.06
  -4  -2   0    4.02    5.92
   4   2   1    3.20    3.23
  -4  -2  -1    1.90    7.48
  -4  -2  -1   -0.14    5.28
   4   2   2   11.72    3.77
  -4  -2  -2    6.07    7.23
  -4  -2  -2   11.25    6.68
  -4  -2  -3  469.86   27.36
  -4  -2  -3  477.67   24.52
   4   2   3  483.20   19.56
  -4  -2  -4  158.01   16.94
  -4  -2  -4  130.54   13.80
   4   2   4  134.15   10.92
  -4  -2  -5   13.72    8.04
   4   2   5   20.12    5.44
  -4  -2  -5   14.75    8.11
  -4  -2  -5   20.74    7.04
  -4  -2  -6   40.02   10.69
   4   2   6   49.38    7.68
  -4  -2  -6   42.36   10.99
  -4  -2  -7   35.57   10.72
   4   2   7   44.95    8.16
  -4  -2  -7   50.34   12.33
  -4  -2  -8   44.02   12.69
   4   2   8   35.41    7.52
  -4  -2  -8   34.29   11.03
  -4  -2  -9   15.92    7.95
   4   2   9    8.19    4.99
  -4  -2  -9   19.24    8.54
  -4  -2 -10    4.31    5.60
   4   2  10    9.70    5.68
  -4  -3  15  -15.23   11.96
  -4  -3  15    4.88    4.89
  -4  -3  14   12.11    9.90
  -4  -3  14   31.01    8.27
   4   3 -13   16.83   10.00
  -4  -3  13   13.46    9.46
  -4  -3  13   31.40    7.22
   4   3 -12   69.92   15.05
  -4  -3  12   72.12   14.03
  -4  -3  12   73.18   10.41
   4   3 -11   31.62    9.61
  -4  -3  11   37.70   12.38
  -4  -3  11   41.64    8.82
   4   3 -10    4.38    6.35
  -4  -3  10    8.66    9.89
  -4  -3  10    5.77    3.67
   4   3  -9    9.78    7.13
  -4  -3   9   15.10    7.15
  -4  -3   9    9.68    3.98
  -4  -3   8  127.06   11.02
   4   3  -8  102.07   13.57
  -4  -3   8  125.16   15.89
   4   3  -7   64.02   11.01
  -4  -3   7   50.18   11.15
  -4  -3   7   46.43    6.46
  -4  -3   6    8.10    7.56
  -4  -3   5    0.06    7.16
  -4  -3   5   -8.51    8.57
  -4  -3   4  194.33   18.39
  -4  -3   4  177.16   17.50
  -4  -3   3  430.97   25.99
  -4  -3   3  376.51   24.21
  -4  -3   2  100.98   14.18
  -4  -3   2   84.29   12.21
   4   3  -1    5.78    3.63
  -4  -3   1    3.69    7.49
  -4  -3   1   -0.27    5.90
   4   3   0   14.72    5.00
  -4  -3   0   22.05    8.98
  -4  -3   0    8.49    5.84
  -4  -3  -1  190.25   18.07
  -4  -3  -1  173.50   15.90
   4   3   1  198.32   13.11
   4   3   2   55.99    7.50
  -4  -3  -2   57.42   11.56
  -4  -3  -2   45.17    8.94
   4   3   3    9.73    5.03
  -4  -3  -3   -2.11    7.67
  -4  -3  -3    2.40    5.47
   4   3   4    6.89    4.49
  -4  -3  -4   -1.03    7.55
  -4  -3  -4   -3.08    5.33
  -4  -3  -5  130.51   17.21
   4   3   5  113.72   11.62
   4   3   6   60.85    8.82
  -4  -3  -6   68.86   13.79
  -4  -3  -7   11.57    7.35
   4   3   7   25.58    6.23
  -4  -3  -7   15.28    8.12
  -4  -3  -8   12.26    9.69
   4   3   8    0.85    4.09
  -4  -3  -8    4.92    6.73
   4   3   9   11.65    5.98
  -4  -3  -9   34.90   11.70
  -4  -4  14   52.40   14.48
  -4  -4  14   44.36    9.48
  -4  -4  13   19.22   10.21
  -4  -4  13   22.53    6.66
   4   4 -12    2.60    7.37
  -4  -4  12   -6.68   10.25
  -4  -4  12    8.51    4.87
   4   4 -11   34.83   11.97
  -4  -4  11   65.95   13.94
  -4  -4  11   52.95    9.41
   4   4 -10   16.34    7.53
  -4  -4  10    9.90    8.87
  -4  -4  10   26.87    7.07
   4   4  -9   84.13   14.32
  -4  -4   9   79.55   14.14
  -4  -4   9   70.56    8.77
   4   4  -8    7.61    5.94
  -4  -4   8   11.97    8.15
  -4  -4   7    6.49    5.87
  -4  -4   6   68.05   12.59
  -4  -4   5  110.98   15.90
  -4  -4   4   -2.22    8.57
  -4  -4   3   -3.57    7.81
  -4  -4   3    1.12    6.43
  -4  -4   2    9.89    6.96
  -4  -4   2    7.73    6.96
  -4  -4   1  173.01   19.04
  -4  -4   1  191.84   19.15
   4   4  -1  125.24   11.30
   4   4   0   57.38    8.04
  -4  -4   0   59.34   12.24
  -4  -4   0   46.87   10.08
   4   4   1   13.21    5.35
  -4  -4  -1   34.52   10.44
  -4  -4  -1   20.22    6.72
   4   4   2    0.96    4.36
  -4  -4  -2   -1.64    9.08
  -4  -4  -2    2.88    5.60
  -4  -4  -3  154.44   18.67
   4   4   3  158.51   13.61
  -4  -4  -4  100.70   16.37
   4   4   4  104.90   11.61
   4   4   5   18.04    6.43
  -4  -4  -5    9.06    9.47
   4   4   6   22.68    6.61
  -4  -4  -6   18.18    9.78
   4   4   7    3.09    5.04
  -4  -4  -7   14.82    8.89
  -4  -5  13   -9.74    9.13
  -4  -5  13   19.69    7.09
  -4  -5  12   -0.38    7.37
  -4  -5  12    8.82    5.21
   4   5 -11   34.31   10.58
  -4  -5  11   56.93   13.84
   4   5 -10   -3.12    9.71
  -4  -5  10   -1.01    7.87
   4   5  -9   55.78   12.67
  -4  -5   9   70.12   15.19
   4   5  -8   98.77   14.91
  -4  -5   8   85.76   15.26
  -4  -5   7   99.55   16.04
  -4  -5   6   15.04    7.44
  -4  -5   5   10.40    9.08
  -4  -5   4   35.24   11.07
  -4  -5   3  100.31   15.45
  -4  -5   2   11.02    8.51
  -4  -5   1   14.51   10.41
  -4  -5   1    8.18    8.52
   4   5   0    3.98    3.61
  -4  -5   0    3.94    9.31
  -4  -5   0    4.71    6.49
  -4  -5  -1  100.71   16.56
   4   5   1  111.53   12.20
  -4  -5  -2  156.51   19.95
   4   5   2  149.41   14.29
   4   5   3    9.69    4.86
  -4  -5  -3    4.86    9.24
   4   5   4    0.53    4.03
  -4  -5  -4  -20.73   11.05
   4   5   5   29.44    6.94
  -4  -5  -5   45.47   13.67
   4   5   6   34.92    7.60
  -4  -6  11   -7.67    7.72
  -4  -6  10    6.68    9.71
  -4  -6   9   61.08   14.59
  -4  -6   8   -2.38    7.10
  -4  -6   7   11.71    8.57
  -4  -6   6  112.03   17.21
  -4  -6   5   48.52   13.13
  -4  -6   4   22.39   10.53
  -4  -6   3   10.71    9.71
  -4  -6   2   -2.08    9.01
  -4  -6   1   48.00   11.79
  -4  -6   0   46.25   13.42
  -4  -6  -1   -4.35    9.26
   4   6   2    0.75    3.96
  -4  -6  -2    4.25    8.80
   4   6   3   32.55    7.48
  -4  -7   6   36.51   13.00
  -4  -7   5   -4.07    9.89
  -4  -7   4   13.41    9.13
  -5  11   2   29.99    7.72
  -5  11   2   15.95    5.65
  -5  11   1   70.05   10.99
  -5  11   0   -3.97    5.32
  -5  11  -1   15.99    7.70
  -5  11  -2   31.46    8.85
  -5  10   5    6.96    9.24
  -5  10   4   25.65    9.07
  -5  10   3   54.16   10.61
  -5  10   2   10.34    6.42
  -5  10   2    5.89    6.08
  -5  10   1   -4.97    6.61
  -5  10   1    5.87    6.67
  -5  10   0   45.72    9.68
  -5  10  -1   91.58   12.76
  -5  10  -2   41.90    9.26
  -5  10  -3  -10.22    6.36
  -5  10  -4   31.67    9.88
  -5  10  -4   21.28    8.23
  -5  10  -5   72.47   14.42
  -5  10  -5   69.37   12.55
  -5  10  -6   82.97   13.39
  -5  10  -6   88.75   16.32
  -5   9   8    7.56    7.32
  -5   9   7   25.08    8.80
  -5   9   6    3.90    8.17
  -5   9   5   28.39    9.32
  -5   9   4    9.15    7.38
  -5   9   3   -1.58    3.29
  -5   9   3    5.88    5.64
  -5   9   2   16.78    5.96
  -5   9   2   23.51    8.38
  -5   9   1  167.03   16.99
  -5   9   1  176.29   15.24
  -5   9   0   60.84   10.82
  -5   9   0   77.10   10.62
  -5   9  -1   -3.90    6.14
  -5   9  -1    1.36    4.72
  -5   9  -2   23.77    8.80
  -5   9  -2   13.22    7.02
  -5   9  -3   51.26   12.16
  -5   9  -3   45.69    9.66
  -5   9  -4   35.50   12.08
  -5   9  -4   18.59    6.60
  -5   9  -5   -5.35    6.57
  -5   9  -5   -6.14    8.60
  -5   9  -6    6.98    5.31
  -5   9  -6  -13.60    9.46
  -5   9  -7   33.26    8.77
  -5   9  -7   34.86   12.10
  -5   9  -8   62.97   11.80
  -5   8  10    6.45    7.37
  -5   8  10    1.94    4.56
  -5   8   9   27.38    9.60
  -5   8   9   32.30    7.57
  -5   8   8   47.35   11.15
  -5   8   8   50.23    9.05
  -5   8   7   28.74    8.90
  -5   8   7   21.98    5.93
  -5   8   6   -2.02    6.02
  -5   8   5   29.10    8.70
  -5   8   4   -2.40    6.28
  -5   8   3  102.69   13.44
  -5   8   2  141.41   15.13
  -5   8   2  120.56   11.20
  -5   8   1   51.89    7.86
  -5   8   1   44.88    8.98
  -5   8   0    2.39    6.16
  -5   8   0    7.28    4.78
  -5   8  -1  102.33   12.44
  -5   8  -1  112.07   11.48
  -5   8  -1  110.63   13.49
  -5   8  -2   46.81    9.34
  -5   8  -2   60.06   10.49
  -5   8  -2   57.87    9.12
  -5   8  -3    6.84    5.98
  -5   8  -3   13.49    7.88
  -5   8  -3   -5.41    5.45
  -5   8  -4    0.07    7.34
  -5   8  -4    6.66    4.81
  -5   8  -5   14.03    6.24
  -5   8  -5   21.72    9.88
  -5   8  -6   81.69   12.48
  -5   8  -6  100.08   15.25
  -5   8  -7   21.46    7.11
  -5   8  -7   26.20    9.95
  -5   8  -8    7.56    9.16
  -5   8  -9    5.23    8.54
  -5   7  13   14.87    5.76
  -5   7  12   15.53    8.83
  -5   7  12   -1.57    4.03
  -5   7  11   -5.28    7.68
  -5   7  11   -1.69    4.37
  -5   7  10   76.20   13.57
  -5   7  10   90.66   11.85
  -5   7   9  143.64   17.27
  -5   7   9  141.23   14.16
  -5   7   8  119.09   16.01
  -5   7   8   88.36   11.18
  -5   7   7    3.28    6.01
  -5   7   7    4.13    4.95
  -5   7   6  134.99   15.60
  -5   7   6  150.16   13.10
  -5   7   5   -3.63    7.47
  -5   7   5    5.70    4.79
  -5   7   4  176.23   16.53
  -5   7   3   -7.12    5.32
  -5   7   2    7.15    3.49
  -5   7   2   22.04    7.32
  -5   7   1  220.87   17.06
  -5   7   1  210.82   13.54
  -5   7   1  159.43   13.36
  -5   7   0  235.22   17.06
  -5   7   0  226.44   14.25
  -5   7   0  239.91   17.27
  -5   7  -1    8.71    5.46
  -5   7  -1    3.41    6.92
  -5   7  -1    1.35    3.85
  -5   7  -2    0.94    4.63
  -5   7  -2    1.58    5.74
  -5   7  -2    2.61    3.49
  -5   7  -3   57.22    9.35
  -5   7  -3   52.15   10.58
  -5   7  -3   32.97    6.50
  -5   7  -4  340.58   19.98
  -5   7  -4  350.12   24.65
  -5   7  -4  348.96   21.65
  -5   7  -5   22.39    7.44
  -5   7  -5   11.78    7.62
  -5   7  -6   13.23    6.11
  -5   7  -6    1.29    8.23
  -5   7  -7   -6.34   10.01
  -5   7  -8   50.35   11.96
  -5   7  -9   40.35   12.87
   5  -7  10   14.51    7.28
  -5   6  14  -10.71    5.88
  -5   6  13    2.25    7.58
  -5   6  13    0.81    4.81
  -5   6  12    9.43    6.90
  -5   6  12   16.99    7.98
  -5   6  11  111.50   15.19
  -5   6  11  112.39   13.07
  -5   6  10   34.61    9.40
  -5   6  10   23.52    6.68
  -5   6   9   31.03    8.82
  -5   6   9   23.17    6.69
  -5   6   8  170.63   16.95
  -5   6   8  217.14   16.14
  -5   6   7   87.27   12.16
  -5   6   7   98.41   10.81
  -5   6   6  149.09   15.29
  -5   6   6  155.89   12.85
  -5   6   5   16.41    6.90
  -5   6   5   19.18    5.33
  -5   6   4   48.51    9.05
  -5   6   4   45.90    7.62
  -5   6   3  153.54   14.16
  -5   6   2  199.84   15.85
  -5   6   2  193.10   13.91
  -5   6   1   74.72   10.47
  -5   6   1   93.15   10.36
  -5   6   1   53.01    6.34
  -5   6   0    0.93    5.04
  -5   6   0   -4.66    5.37
  -5   6   0    3.59    3.17
  -5   6  -1  121.36   12.80
  -5   6  -1  123.95   10.32
  -5   6  -1  160.82   14.81
  -5   6  -2  438.34   19.74
  -5   6  -2  428.83   24.05
  -5   6  -2  440.73   23.16
  -5   6  -3    4.12    4.80
  -5   6  -3   -0.67    3.61
  -5   6  -3    5.05    6.12
  -5   6  -4   10.19    5.98
  -5   6  -4    4.74    4.14
  -5   6  -5    6.04    5.49
  -5   6  -5    6.15    6.47
  -5   6  -6  193.13   19.44
  -5   6  -7  161.87   18.44
  -5   6  -8    9.63    9.70
   5  -6   9   -0.90    4.98
  -5   6  -9    5.50    7.80
   5  -6  10   52.07    9.38
  -5   6 -10   29.76   11.04
  -5   5  14   16.30    7.98
  -5   5  13   60.57   13.30
  -5   5  13   72.96   10.96
  -5   5  12   26.01    8.61
  -5   5  12   14.87    5.93
  -5   5  11    5.36    7.09
  -5   5  11    5.34    4.80
  -5   5  10   25.13    8.36
  -5   5  10   30.95    7.50
  -5   5   9  180.87   17.11
  -5   5   9  193.10   15.02
  -5   5   8   55.12   10.37
  -5   5   8   50.78    8.02
  -5   5   7    0.10    5.52
  -5   5   7    1.52    5.13
  -5   5   6    4.15    4.97
  -5   5   6   -1.06    4.92
  -5   5   5   37.18    8.43
  -5   5   5   40.53    7.38
  -5   5   4   85.94   10.90
  -5   5   4   82.26    9.18
  -5   5   4   65.55    7.80
  -5   5   3  261.28   17.43
  -5   5   3  289.59   15.77
  -5   5   3  253.35   14.94
  -5   5   2   26.34    7.62
  -5   5   2   27.58    6.03
  -5   5   1  577.22   25.34
  -5   5   1  589.11   23.86
  -5   5   0   76.09   10.28
  -5   5   0   81.99    7.31
  -5   5   0   74.69    9.83
  -5   5  -1   13.58    6.44
  -5   5  -1    9.98    6.28
  -5   5  -1   -2.26    3.25
  -5   5  -2   58.70    9.28
  -5   5  -2   61.96    7.45
  -5   5  -2   37.97    8.76
  -5   5  -3    2.85    5.03
  -5   5  -3    3.72    5.75
  -5   5  -4  307.92   21.36
  -5   5  -4  298.96   19.42
  -5   5  -5  131.37   15.41
  -5   5  -5  112.39   12.52
  -5   5  -6    5.69    5.45
  -5   5  -6    5.25    6.81
  -5   5  -7    8.50    6.69
  -5   5  -8   32.72   11.32
   5  -5   9  173.83   14.63
  -5   5  -9  158.56   19.08
  -5   5 -10    8.50    8.23
  -5   5 -11   14.54    8.73
  -5   4  15   44.19    9.83
  -5   4  14   35.05    8.57
  -5   4  13    3.20    4.03
  -5   4  12   10.41    5.72
  -5   4  12    8.76    5.78
  -5   4  11  171.12   16.72
  -5   4  11  158.96   14.44
  -5   4  10  206.81   17.52
  -5   4  10  201.04   15.33
  -5   4   9    5.24    6.23
  -5   4   9   19.67    6.60
  -5   4   8    1.73    5.04
  -5   4   8   -5.70    5.51
  -5   4   7   11.79    6.06
  -5   4   7    8.71    4.73
  -5   4   6   28.21    7.20
  -5   4   6   24.50    6.02
  -5   4   5   62.16    9.47
  -5   4   5   48.69    7.40
  -5   4   5   68.00    8.26
  -5   4   4   19.00    6.11
  -5   4   4   30.30    6.24
  -5   4   4   22.10    5.38
  -5   4   4   22.27    5.26
  -5   4   3  341.28   19.29
  -5   4   3  363.34   16.89
  -5   4   3  369.64   18.48
  -5   4   3  332.00   15.72
  -5   4   2  243.99   16.40
  -5   4   2  229.22   12.31
  -5   4   2  238.93   15.13
  -5   4   2  238.66   13.37
  -5   4   1  160.74   12.77
  -5   4   1  194.68   14.72
  -5   4   0   22.66    6.84
  -5   4   0   15.73    6.19
  -5   4  -1   23.80    6.87
  -5   4  -1   25.52    7.63
  -5   4  -2  156.27   14.45
  -5   4  -2  144.59   13.72
  -5   4  -3   10.48    5.81
  -5   4  -3   12.01    7.61
  -5   4  -4    1.04    5.66
  -5   4  -4   -2.23    6.53
  -5   4  -5   -0.05    4.75
  -5   4  -5    7.54    7.47
  -5   4  -6   66.59   12.33
  -5   4  -7  109.49   14.60
  -5   4  -8   19.49    9.04
  -5   4  -9    9.27    7.75
  -5   4 -10    0.97    8.10
   5  -4  11   73.14   12.04
  -5   4 -11   70.66   14.33
  -5   3  15   12.25    6.50
   5  -3 -15  -10.12   11.97
  -5   3  14    7.56    6.24
   5  -3 -14    3.02    7.44
   5  -3 -13  153.09   19.15
  -5   3  13  123.93   13.10
   5  -3 -12  127.16   16.55
  -5   3  12  111.43   11.71
   5  -3 -11   14.19    7.85
  -5   3  11   19.03    5.62
  -5   3  11   27.07    6.75
   5  -3 -10   22.47    6.68
  -5   3  10   36.05    8.20
  -5   3  10   32.64    6.85
  -5   3   9  191.66   15.01
   5  -3  -9  136.45   13.89
  -5   3   9  182.81   13.85
  -5   3   8  401.75   20.81
  -5   3   8  406.18   24.68
  -5   3   8  393.84   19.16
  -5   3   7   70.22    9.81
  -5   3   7   68.42   11.57
  -5   3   7   45.48    6.59
  -5   3   7   73.78    8.44
  -5   3   6   22.46    6.26
  -5   3   6   11.43    5.44
  -5   3   6   17.12    4.85
  -5   3   6   17.71    4.80
  -5   3   5   -6.07    5.76
  -5   3   5   -2.31    5.04
  -5   3   5    2.08    4.03
  -5   3   5   -0.78    3.75
  -5   3   4  215.80   14.86
  -5   3   4  221.32   14.75
  -5   3   4  220.63   14.76
  -5   3   4  211.33   12.45
  -5   3   3  322.67   17.90
  -5   3   3  334.90   16.78
  -5   3   3  303.80   17.62
  -5   3   3  299.18   14.14
  -5   3   2   95.01    9.22
  -5   3   2  114.96   11.63
  -5   3   2  105.02    8.43
  -5   3   2  110.20   11.25
  -5   3   1  169.15   11.20
  -5   3   1  156.85   13.33
  -5   3   1  161.67   13.51
  -5   3   0  448.63   21.77
  -5   3   0  473.81   22.24
  -5   3  -1  227.26   16.65
  -5   3  -1  220.27   16.02
  -5   3  -2   -3.65    6.28
  -5   3  -2    0.65    5.72
  -5   3  -3   63.49    9.95
  -5   3  -3   87.90   11.89
  -5   3  -4   49.50    9.12
  -5   3  -4   51.92   10.33
  -5   3  -5  103.58   13.59
  -5   3  -6   -3.02    6.84
  -5   3  -7    8.00    6.80
   5  -3   8   -0.43    5.17
  -5   3  -8    8.74    7.36
   5  -3   9  121.91   13.13
  -5   3  -9  111.76   16.23
   5  -3  10   72.40   10.94
  -5   3 -10   51.07   11.41
   5  -3  11   -5.00    5.46
  -5   3 -11    6.02    7.47
  -5   2  15   97.91   12.86
   5  -2 -15   77.54   15.64
  -5   2  14   20.08    7.20
   5  -2 -14   -8.99   11.15
  -5   2  13   17.21    6.44
   5  -2 -13   16.26    9.42
  -5   2  12   21.18    6.08
   5  -2 -12   18.37    8.09
   5  -2 -11  265.67   22.39
  -5   2  11  250.82   23.10
  -5   2  11  224.08   15.96
   5  -2 -10  381.01   23.77
  -5   2  10  340.18   24.88
  -5   2  10  329.01   18.17
  -5   2   9  128.57   11.37
   5  -2  -9  141.46   14.37
  -5   2   9  131.15   15.37
  -5   2   9  137.84   11.27
   5  -2  -8    3.69    4.89
  -5   2   8    0.98    3.96
  -5   2   8   -9.68    7.46
  -5   2   8    4.67    4.10
  -5   2   8    5.05    4.22
   5  -2  -7   20.02    6.39
  -5   2   7   12.84    5.54
  -5   2   7    9.43    6.36
  -5   2   7    6.74    4.10
  -5   2   7   17.52    5.10
  -5   2   6   96.30    9.73
  -5   2   6   92.00   11.12
  -5   2   6   90.30   10.00
  -5   2   6   91.18    8.74
  -5   2   5  314.56   19.01
  -5   2   5  344.90   18.66
  -5   2   5  332.46   14.83
  -5   2   5  357.20   18.24
  -5   2   4    8.22    4.10
  -5   2   4   10.77    5.10
  -5   2   4   16.04    4.46
  -5   2   4   15.88    6.16
  -5   2   3   50.28    8.17
  -5   2   3   44.94    7.52
  -5   2   3   61.91    6.70
  -5   2   3   43.48    8.25
  -5   2   2  600.89   22.89
  -5   2   2  587.58   25.38
  -5   2   2  617.32   18.35
  -5   2   2  632.31   24.89
  -5   2   1  367.60   17.29
  -5   2   1  367.86   20.39
  -5   2   1  377.05   14.24
  -5   2   1  365.65   19.57
  -5   2   0   11.15    5.45
  -5   2   0    2.97    3.59
  -5   2   0   15.85    7.17
  -5   2  -1   13.25    6.08
  -5   2  -1   13.06    4.50
  -5   2  -1   11.79    6.11
  -5   2  -2   61.55    9.51
  -5   2  -2   56.14    7.16
  -5   2  -2   70.42   11.09
   5  -2   2   84.36    6.77
  -5   2  -3  480.33   25.78
   5  -2   3  500.60   17.36
   5  -2   4    2.25    3.09
  -5   2  -4   -1.90    6.00
   5  -2   5   61.34    7.58
  -5   2  -5   70.73   11.65
   5  -2   6   38.50    6.41
  -5   2  -6   49.83   10.93
   5  -2   7   89.50   10.30
  -5   2  -7   83.01   13.35
   5  -2   8   60.58    9.03
  -5   2  -8   59.64   11.12
   5  -2   9   -4.39    5.37
  -5   2  -9   -2.60    6.16
   5  -2  10   14.79    6.34
  -5   2 -10   39.91   11.01
   5  -2  11   47.45    9.59
  -5   1  15    7.93    5.64
   5  -1 -15   -0.50    8.22
  -5   1  14   26.99    6.80
   5  -1 -14   18.76    9.42
   5  -1 -13  163.96   19.49
  -5   1  13  118.90   18.62
  -5   1  13  126.29   13.13
  -5   1  12   66.98    9.40
   5  -1 -12   61.98   12.69
  -5   1  12   42.81   10.91
  -5   1  11   34.83    7.20
   5  -1 -11   38.19    9.93
  -5   1  11   38.29   11.08
  -5   1  10    1.79    3.65
   5  -1 -10    2.95    5.94
  -5   1  10    1.31    8.02
  -5   1   9    6.03    3.49
   5  -1  -9    4.14    4.92
  -5   1   9   -0.78    6.65
   5  -1  -8  111.75   12.19
  -5   1   8  116.06   14.31
  -5   1   8  106.00   11.83
  -5   1   8   92.95    9.02
  -5   1   8  120.62   10.82
  -5   1   7   62.97    7.51
   5  -1  -7   81.05   10.04
  -5   1   7   86.57   12.14
  -5   1   7   68.90   10.17
  -5   1   7   89.34    9.30
  -5   1   6   -1.70    4.25
   5  -1  -6   -4.02    4.20
  -5   1   6    0.78    6.90
  -5   1   6    3.99    5.33
  -5   1   6    0.84    2.76
  -5   1   5   38.24    6.33
   5  -1  -5   32.16    6.21
  -5   1   5   41.09    9.05
  -5   1   5   40.55    8.28
  -5   1   5   42.31    5.90
  -5   1   4  316.40   19.31
  -5   1   4  340.75   19.75
  -5   1   4  333.27   13.83
  -5   1   4  326.71   17.63
  -5   1   3  591.93   24.99
  -5   1   3  604.95   26.49
  -5   1   3  624.70   18.30
  -5   1   3  589.77   23.85
  -5   1   2   23.20    6.52
  -5   1   2   19.27    5.83
  -5   1   2   19.31    3.60
  -5   1   2   16.80    6.35
  -5   1   1   99.77   10.61
  -5   1   1  104.27   10.71
  -5   1   1  111.47    7.26
  -5   1   1  106.20   12.25
  -5   1   0   49.00    9.05
  -5   1   0   40.64    7.22
  -5   1   0   38.97    8.72
  -5   1  -1  147.71   12.60
  -5   1  -1  119.76   13.15
  -5   1  -2   11.46    5.57
  -5   1  -2   11.03    6.76
  -5   1  -3   18.80    5.87
   5  -1   3   11.78    3.82
  -5   1  -3   21.56    7.61
  -5   1  -4  139.65   12.58
  -5   1  -4  192.82   17.29
   5  -1   4  219.25   13.08
  -5   1  -5  171.84   17.62
   5  -1   5  117.85    9.98
   5  -1   6  139.54   12.28
  -5   1  -6  113.67   15.58
   5  -1   7   25.30    5.80
  -5   1  -7   23.77    7.86
   5  -1   8   12.39    6.34
  -5   1  -8    0.58    6.25
   5  -1   9   -6.13    5.33
  -5   1  -9    4.31    6.03
   5  -1  10   63.41   11.10
   5   0 -15   50.32   14.59
  -5   0  15   46.12    9.21
   5   0 -14   63.33   13.19
  -5   0  14   79.88   10.96
  -5   0  14   79.44   16.08
   5   0 -13   29.07    8.53
  -5   0  13   19.92    6.53
  -5   0  13   28.86   11.62
   5   0 -12   -2.93    5.88
  -5   0  12    8.13    5.24
  -5   0  12   -6.69    8.19
   5   0 -11   27.80    9.09
  -5   0  11   21.76    6.26
  -5   0  11   37.47   10.90
   5   0 -10  242.20   20.45
  -5   0  10  208.43   20.38
  -5   0  10  259.37   16.09
  -5   0   9    2.83    3.99
   5   0  -9    8.63    5.41
  -5   0   9    4.66    7.18
  -5   0   8    7.44    4.10
   5   0  -8   12.08    6.44
  -5   0   8   18.48    8.50
  -5   0   8    9.10    6.00
  -5   0   7   25.70    4.96
  -5   0   7   23.41    5.42
   5   0  -7   26.41    6.92
  -5   0   7   17.09    8.12
  -5   0   7   20.00    6.73
  -5   0   6   26.53    4.71
  -5   0   6   47.27    7.46
   5   0  -6   49.09    8.50
  -5   0   6   35.46    9.23
  -5   0   6   38.35    8.05
   5   0  -5  303.71   17.65
  -5   0   5  301.96   20.36
  -5   0   5  277.00   18.89
  -5   0   5  272.07   12.62
  -5   0   5  318.69   17.18
  -5   0   4  149.44   14.47
  -5   0   4  159.38   15.31
  -5   0   4  157.52    9.28
  -5   0   4  176.76   13.20
  -5   0   3   20.62    6.31
  -5   0   3   27.02    8.84
  -5   0   3   22.78    3.84
  -5   0   3   28.92    9.00
  -5   0   2  223.50   17.08
  -5   0   2  240.31   18.21
  -5   0   1  190.80   15.60
  -5   0   1  205.28   17.23
  -5   0   0   -0.05    5.59
  -5   0   0    2.02    6.18
  -5   0  -1   88.05   11.78
  -5   0  -1   73.89   11.28
  -5   0  -2   55.39    9.66
  -5   0  -2   71.33   11.36
  -5   0  -3  164.10   15.17
  -5   0  -3  155.99   16.00
   5   0   3  116.96    9.05
   5   0   4   39.48    5.98
  -5   0  -4   22.59    7.15
  -5   0  -4   45.30    9.42
   5   0   5   31.85    5.58
  -5   0  -5   31.53    8.38
  -5   0  -5   39.80   10.78
   5   0   6   81.14    9.10
  -5   0  -6  109.35   15.55
   5   0   7    2.43    3.77
  -5   0  -7   18.39    7.23
   5   0   8  152.06   14.00
   5   0   9   13.51    6.47
   5   0  10   -6.41    6.38
  -5  -1  15    5.62    4.94
  -5  -1  15   11.78   10.91
   5   1 -14   -4.76    8.26
  -5  -1  14   -1.32    4.23
  -5  -1  14  -15.87   11.00
   5   1 -13   44.27   11.59
  -5  -1  13   35.91    7.38
  -5  -1  13   31.17   10.20
   5   1 -12  221.05   21.72
  -5  -1  12  229.61   23.33
  -5  -1  12  228.01   16.65
   5   1 -11   92.84   14.16
  -5  -1  11   81.64    9.71
  -5  -1  11  121.84   17.39
   5   1 -10   71.09   12.30
  -5  -1  10   71.22    9.29
  -5  -1  10   59.15   13.20
   5   1  -9   10.96    6.24
  -5  -1   9   -2.92    3.98
  -5  -1   9    7.70    7.65
   5   1  -8   52.57   10.30
  -5  -1   8   55.50    7.14
  -5  -1   8   56.25   12.45
  -5  -1   7   34.41    5.91
   5   1  -7   34.36    8.49
  -5  -1   7   40.24   10.63
  -5  -1   7   32.57    8.62
   5   1  -6   51.81    8.72
  -5  -1   6   65.75   12.26
  -5  -1   6   54.08   10.50
  -5  -1   6   57.68    6.17
  -5  -1   5    8.67    2.59
  -5  -1   5   22.68    8.85
  -5  -1   5   12.87    7.21
  -5  -1   4   55.27   11.16
  -5  -1   4   60.36   10.81
  -5  -1   3  539.43   27.69
  -5  -1   3  490.00   26.60
  -5  -1   2  280.15   20.18
  -5  -1   2  268.65   19.90
  -5  -1   1   -1.59    5.51
  -5  -1   1    9.63    6.88
  -5  -1   0   13.49    7.13
  -5  -1   0   29.30    9.12
  -5  -1  -1  165.39   16.14
  -5  -1  -1  127.00   13.80
  -5  -1  -2   26.66    9.23
  -5  -1  -2   16.60    7.55
  -5  -1  -3   -5.73    6.79
  -5  -1  -3   -8.44    6.83
   5   1   4   33.57    5.76
  -5  -1  -4   21.45    7.02
  -5  -1  -4   41.68    9.50
   5   1   5   84.18    9.37
  -5  -1  -5   96.40   14.95
  -5  -1  -5   91.72   13.40
   5   1   6   65.66    9.01
  -5  -1  -6   65.59   12.26
  -5  -1  -6   87.21   13.58
   5   1   7    3.89    4.01
  -5  -1  -7   -3.20    8.19
   5   1   8    1.06    3.71
   5   1   9   13.19    6.15
  -5  -2  14   77.74   15.85
  -5  -2  14   90.18   12.25
   5   2 -13   12.69    8.93
  -5  -2  13   53.71   14.32
  -5  -2  13   38.95    8.12
   5   2 -12    8.36    6.26
  -5  -2  12    6.88    7.81
  -5  -2  12    3.02    4.50
   5   2 -11    0.24    8.19
  -5  -2  11   13.94    8.61
  -5  -2  11   17.46    5.26
   5   2 -10  122.80   16.81
  -5  -2  10  107.68   15.85
  -5  -2  10  109.42   11.04
   5   2  -9   84.77   13.58
  -5  -2   9   96.34   15.96
  -5  -2   9   99.78   10.02
   5   2  -8   24.04    7.10
  -5  -2   8   21.35    4.68
  -5  -2   8   44.88   11.74
   5   2  -7   -4.16    6.38
  -5  -2   7   -1.97    7.45
  -5  -2   7   -6.29    8.41
  -5  -2   6   25.46    9.82
  -5  -2   6    7.62    7.80
  -5  -2   5  127.59   15.45
  -5  -2   5  125.54   15.71
  -5  -2   4  314.07   23.02
  -5  -2   4  310.88   22.41
  -5  -2   3   14.37    7.87
  -5  -2   3   11.63    7.62
  -5  -2   2    1.84    5.87
  -5  -2   2    9.90    6.43
  -5  -2   1   56.01   11.10
  -5  -2   1   64.94   11.46
  -5  -2   0   82.49   13.72
  -5  -2   0   87.95   12.65
  -5  -2  -1    2.85    7.56
  -5  -2  -1   -3.62    6.01
  -5  -2  -2   24.10    9.60
  -5  -2  -2   29.77    9.56
  -5  -2  -3  157.37   17.97
  -5  -2  -3  195.32   17.98
  -5  -2  -4   77.23   13.81
  -5  -2  -4   73.94   12.04
   5   2   5    3.46    3.87
  -5  -2  -5    3.70    5.50
   5   2   6    0.05    3.79
  -5  -2  -6   -1.71    7.82
   5   2   7   16.00    6.14
  -5  -2  -7    8.88    9.30
   5   2   8   23.87    7.15
  -5  -2  -8   27.22   10.58
  -5  -3  14    7.96    5.63
  -5  -3  13   -4.16    8.75
  -5  -3  13   -5.10    4.37
   5   3 -12   79.45   15.70
  -5  -3  12   89.52   16.61
  -5  -3  12   97.53   12.24
   5   3 -11   88.83   15.35
  -5  -3  11   45.90   12.22
  -5  -3  11   67.81    9.70
   5   3 -10    1.40    6.82
  -5  -3  10   -1.57    8.50
  -5  -3  10    1.39    3.60
   5   3  -9   -5.28    7.92
  -5  -3   9  -15.13    9.23
   5   3  -8   11.10    7.17
  -5  -3   8   13.86    8.97
   5   3  -7   49.92   10.95
  -5  -3   7   47.94   11.93
  -5  -3   6  143.32   17.35
  -5  -3   5    6.51    7.28
  -5  -3   5    0.64    7.82
  -5  -3   4   27.58    9.66
  -5  -3   4   13.50    8.88
  -5  -3   3   24.57    9.43
  -5  -3   3   27.64    9.77
  -5  -3   2  102.47   15.27
  -5  -3   2  122.04   15.68
  -5  -3   1    0.08    6.68
  -5  -3   1    2.42    7.60
  -5  -3   0   28.34   10.33
  -5  -3   0   17.57    7.06
  -5  -3  -1   46.48   12.58
  -5  -3  -1   35.34    9.79
  -5  -3  -2  147.32   19.65
  -5  -3  -2  135.03   16.03
  -5  -3  -3   10.53    7.73
  -5  -3  -3    8.48    6.57
  -5  -3  -4   -1.97    8.98
  -5  -3  -5   -1.95    8.05
   5   3   6   22.31    6.00
  -5  -3  -6   15.17    7.54
   5   3   7    0.06    3.75
  -5  -3  -7    3.67    9.02
  -5  -4  12  -15.22   12.30
   5   4 -11  -10.73    9.90
  -5  -4  11   -0.97    7.50
   5   4 -10    6.75    8.13
  -5  -4  10   11.71   11.13
   5   4  -9   75.63   13.63
  -5  -4   9   91.87   16.48
   5   4  -8    2.13    6.73
  -5  -4   8   -3.61    8.79
  -5  -4   7    1.43    6.53
  -5  -4   6    3.60    9.02
  -5  -4   5   62.12   12.92
  -5  -4   4  190.86   21.14
  -5  -4   4  164.92   20.30
  -5  -4   3   28.50    9.36
  -5  -4   3   10.41    8.25
  -5  -4   2   27.86   11.35
  -5  -4   2   -2.70    7.24
  -5  -4   1   20.87    9.95
  -5  -4   1    9.37    6.28
  -5  -4   0    9.21    7.54
  -5  -4   0    7.86    5.82
  -5  -4  -1   22.73    9.58
  -5  -4  -1    8.60    6.96
  -5  -4  -2   12.26   10.35
  -5  -4  -2   10.27    6.66
  -5  -4  -3   10.77    9.20
  -5  -4  -4   80.13   15.62
  -5  -4  -5   -8.08   10.54
  -5  -5  10  -13.19   10.27
  -5  -5   9   10.98    7.88
   5   5  -8    3.59    7.67
  -5  -5   8    7.81    7.97
  -5  -5   7   26.36    9.38
  -5  -5   6   80.26   16.42
  -5  -5   5   53.91   14.45
  -5  -5   4   30.19   12.62
  -5  -5   3   71.54   14.96
  -5  -5   2   26.86   11.19
  -5  -5   1   82.59   17.24
  -5  -5   1   45.70   12.42
  -5  -5   0   22.76   11.08
  -5  -5   0   22.18    8.97
  -5  -5  -1   59.95   16.37
  -5  -5  -2   33.62   12.26
  -6  10   5    9.03    6.60
  -6  10   4   -6.70    8.03
  -6  10   3   44.57   10.60
  -6  10   2   19.87    8.05
  -6  10   1   15.83    8.02
  -6  10   0   -7.93    8.50
  -6  10  -4  -10.84    9.33
  -6  10  -5   11.67    5.39
  -6  10  -5   -4.11    8.05
  -6   9   8   19.04    7.08
  -6   9   7   11.84    9.13
  -6   9   6    0.38    6.99
  -6   9   5   50.73   11.36
  -6   9   4   56.97   12.14
  -6   9   3    4.99    5.92
  -6   9   2   15.47    6.75
  -6   9   1    6.10    6.37
  -6   9   0   18.19    7.45
  -6   9  -1   57.30   11.32
  -6   9  -2    2.13    6.42
  -6   9  -2   20.15    7.51
  -6   9  -3   40.85   11.42
  -6   9  -4   39.71   11.23
  -6   9  -4   32.96    9.04
  -6   9  -5   33.24    8.30
  -6   9  -5   14.29    9.80
  -6   9  -6    0.39    5.14
  -6   9  -6   12.21    7.55
  -6   8  10   12.34    9.26
  -6   8  10    8.84    5.59
  -6   8   9   33.44   11.41
  -6   8   9    5.27    6.11
  -6   8   8   -3.46    6.78
  -6   8   8   -2.01    5.82
  -6   8   7  109.22   15.13
  -6   8   7   81.94   11.65
  -6   8   6  126.27   15.78
  -6   8   5    2.37    6.86
  -6   8   4    2.45    5.52
  -6   8   3   26.55    7.96
  -6   8   2   87.80   12.46
  -6   8   1   42.32    8.92
  -6   8   0   -3.53    7.07
  -6   8   0    1.29    4.51
  -6   8  -1   38.95    9.49
  -6   8  -1   19.15    7.28
  -6   8  -2   40.27    9.78
  -6   8  -2   56.09   11.73
  -6   8  -3   65.15   11.47
  -6   8  -3   75.80   12.95
  -6   8  -4    2.64    5.10
  -6   8  -4    6.52    6.25
  -6   8  -5    1.38    5.82
  -6   8  -5   10.12    8.10
  -6   8  -6   -3.39    7.45
  -6   8  -7   59.92   14.50
  -6   7  12   28.76   11.88
  -6   7  12    3.90    6.41
  -6   7  11   -9.62    8.18
  -6   7  11   -6.63    7.37
  -6   7  10   30.17    9.30
  -6   7  10   22.61    6.84
  -6   7   9  114.13   15.54
  -6   7   9  109.59   13.42
  -6   7   8   56.05   11.24
  -6   7   8   56.44    9.85
  -6   7   7    0.67    6.77
  -6   7   7  -12.99    6.90
  -6   7   6    5.23    6.18
  -6   7   6    7.36    5.15
  -6   7   5   53.30   10.49
  -6   7   5   63.69    9.42
  -6   7   4  357.83   23.92
  -6   7   3   63.88   10.86
  -6   7   2   14.90    6.75
  -6   7   1   39.94    8.84
  -6   7   1   32.87    7.90
  -6   7   0  106.21   13.15
  -6   7   0  130.12   14.08
  -6   7  -1   61.80   10.82
  -6   7  -1   74.49   11.24
  -6   7  -2   21.54    7.52
  -6   7  -2   32.25    8.67
  -6   7  -3  -16.16    7.97
  -6   7  -3   13.52    8.52
  -6   7  -4   63.22   11.68
  -6   7  -4   72.28   12.64
  -6   7  -5   24.62    8.22
  -6   7  -5    4.99    7.29
  -6   7  -6   61.40   13.16
  -6   7  -7    4.19    9.24
  -6   7  -8    4.93   10.13
  -6   6  13   -2.67    6.12
  -6   6  13   -3.91    6.93
  -6   6  12   19.68    8.09
  -6   6  12   12.79    6.51
  -6   6  11   45.93   10.55
  -6   6  11   53.08    9.91
  -6   6  10   75.83   13.20
  -6   6  10   79.82   11.91
  -6   6   9   -9.06    7.79
  -6   6   9   -1.19    5.43
  -6   6   8   -4.27    6.11
  -6   6   8   -4.65    6.66
  -6   6   7   42.17    9.63
  -6   6   7   53.61    9.29
  -6   6   6  215.33   18.52
  -6   6   6  231.97   16.79
  -6   6   5   13.67    6.34
  -6   6   5   21.00    7.07
  -6   6   4   17.09    7.07
  -6   6   4    6.82    4.97
  -6   6   3    5.24    5.83
  -6   6   3    3.95    3.41
  -6   6   2  267.82   19.37
  -6   6   2  277.44   18.31
  -6   6   1   75.84   11.05
  -6   6   1   96.90   11.62
  -6   6   0    5.03    6.82
  -6   6   0    4.93    5.34
  -6   6  -1   17.72    6.36
  -6   6  -1   20.20    7.86
  -6   6  -2  283.39   21.29
  -6   6  -2  277.90   20.78
  -6   6  -3   12.22    5.70
  -6   6  -3   20.98    8.45
  -6   6  -4   99.71   13.23
  -6   6  -4   86.96   13.89
  -6   6  -5   40.10    9.40
  -6   6  -5   46.96   10.79
  -6   6  -6    0.12    5.26
  -6   6  -6  -11.98    8.36
  -6   6  -7   44.83   11.96
  -6   6  -8   64.46   13.32
  -6   6  -9    8.89    7.60
  -6   5  13    5.49    6.29
  -6   5  12   31.61   10.02
  -6   5  12   22.59    7.68
  -6   5  11    8.79    7.64
  -6   5  11   -2.20    5.18
  -6   5  10   47.16   11.64
  -6   5  10   25.22    6.78
  -6   5   9   83.68   12.21
  -6   5   9   82.83   11.40
  -6   5   8  165.87   16.03
  -6   5   8  182.61   15.15
  -6   5   7   56.11   10.03
  -6   5   7   45.23    7.95
  -6   5   6   27.90    8.36
  -6   5   6   21.74    6.08
  -6   5   5   -3.33    5.83
  -6   5   5    5.18    4.14
  -6   5   4  173.54   15.68
  -6   5   4  184.93   14.81
  -6   5   4  164.86   12.92
  -6   5   3   56.83    9.81
  -6   5   3   50.36    7.70
  -6   5   3   47.79    7.92
  -6   5   2   45.69    9.39
  -6   5   2   34.33    7.32
  -6   5   1   10.75    6.00
  -6   5   1    9.14    4.80
  -6   5   0  230.72   17.70
  -6   5   0  233.25   18.37
  -6   5  -1  226.76   18.54
  -6   5  -1  230.72   18.50
  -6   5  -2   39.54    9.24
  -6   5  -2   27.37    8.20
  -6   5  -3   11.86    6.87
  -6   5  -3    5.77    6.01
  -6   5  -4    6.88    5.31
  -6   5  -4    5.58    5.97
  -6   5  -5    7.20    7.59
  -6   5  -5   -4.50    8.44
  -6   5  -6   19.17    8.32
  -6   5  -7    0.47    7.69
  -6   5  -8    5.30    7.30
  -6   5  -9   77.05   15.15
  -6   4  14   15.68    6.07
  -6   4  13   -9.50    6.22
  -6   4  12   -3.01    5.84
  -6   4  11   49.84   10.03
  -6   4  11   51.67    9.43
  -6   4  10  137.25   14.81
  -6   4  10  142.55   13.12
  -6   4   9   28.87    6.97
  -6   4   9   42.25    8.52
  -6   4   8   20.43    7.00
  -6   4   8    3.48    4.55
  -6   4   7    2.71    6.13
  -6   4   7   14.43    7.63
  -6   4   7    0.47    3.80
  -6   4   6  222.00   16.81
  -6   4   6  263.66   18.92
  -6   4   6  204.26   15.12
  -6   4   6  255.69   15.91
  -6   4   5  255.78   18.24
  -6   4   5  280.64   18.61
  -6   4   5  278.10   18.51
  -6   4   5  249.92   15.30
  -6   4   4   -0.10    5.97
  -6   4   4   -4.03    4.59
  -6   4   4    2.61    3.66
  -6   4   4    1.01    4.54
  -6   4   3   26.82    8.01
  -6   4   3   15.96    4.89
  -6   4   3   27.98    7.17
  -6   4   2  147.75   14.18
  -6   4   2  131.74   13.47
  -6   4   1  205.41   16.46
  -6   4   1  228.40   17.83
  -6   4   0    9.07    7.08
  -6   4   0    2.31    5.86
  -6   4  -1    2.70    5.61
  -6   4  -1   -0.74    5.44
  -6   4  -2   69.28   10.65
  -6   4  -2   56.04   10.78
  -6   4  -3   55.39   10.54
  -6   4  -3   73.00   12.29
  -6   4  -4   20.39    7.91
  -6   4  -4   29.60    9.61
  -6   4  -5   13.37    7.16
  -6   4  -6   -1.96    7.82
  -6   4  -7   19.67    8.93
   6  -4   8   21.66    6.39
  -6   4  -8   12.95    9.27
   6  -4   9   13.45    6.05
  -6   4  -9   29.07   10.33
   6  -4  10   -4.06    5.71
  -6   3  14    9.58    7.36
  -6   3  13   65.39    9.93
  -6   3  12   54.72    9.92
  -6   3  11   13.48    6.11
  -6   3  10   11.28    6.07
  -6   3  10   23.18    9.55
  -6   3  10   24.57    5.51
  -6   3   9    1.91    5.64
  -6   3   9   -1.14    3.90
  -6   3   8  230.58   16.72
  -6   3   8  207.20   18.54
  -6   3   8  200.98   14.35
  -6   3   7   88.73   10.83
  -6   3   7   99.02   13.14
  -6   3   7  103.73   11.22
  -6   3   7   96.71    9.88
  -6   3   6   86.09   11.39
  -6   3   6   63.58   10.15
  -6   3   6   71.55    8.44
  -6   3   6   73.90   10.32
  -6   3   5   18.22    6.77
  -6   3   5   18.74    7.54
  -6   3   5   15.90    5.09
  -6   3   5    4.01    4.54
  -6   3   4  224.69   16.36
  -6   3   4  246.47   18.33
  -6   3   4  228.43   13.66
  -6   3   4  245.16   17.84
  -6   3   3  551.13   24.29
  -6   3   3  538.99   26.40
  -6   3   3  544.41   20.25
  -6   3   3  523.70   25.21
  -6   3   2   39.27    8.20
  -6   3   2   27.99    5.24
  -6   3   2   19.51    5.47
  -6   3   2   31.72    7.83
  -6   3   1   82.80   11.57
  -6   3   1   88.60   12.37
  -6   3   0  136.97   14.98
  -6   3   0  136.47   14.65
  -6   3  -1  205.55   17.62
  -6   3  -1  216.64   17.69
  -6   3  -2  122.57   13.33
  -6   3  -2  122.51   14.61
  -6   3  -3    5.08    5.73
  -6   3  -3   15.68    7.21
  -6   3  -4    8.78    7.70
  -6   3  -5    3.10    6.40
  -6   3  -6   37.63   11.74
  -6   3  -7   42.28   10.79
  -6   3  -8   -6.22    8.90
   6  -3   9   12.03    5.02
  -6   3  -9   12.21    8.00
   6  -3  10   25.22    8.08
  -6   3 -10   29.51    9.32
  -6   2  14   17.59    5.92
  -6   2  13    4.38    4.60
  -6   2  12   -1.48    4.32
  -6   2  12   -3.26    9.68
  -6   2  11   98.05   15.21
  -6   2  11   91.76   10.64
  -6   2  10  130.44   17.08
  -6   2  10  114.49   11.64
  -6   2   9   20.77    5.38
  -6   2   9   17.20    8.90
  -6   2   9   27.26    6.41
  -6   2   8   22.36    6.28
  -6   2   8   10.69    6.96
  -6   2   8    4.21    5.26
  -6   2   8   16.62    4.90
  -6   2   7   19.30    6.46
  -6   2   7   10.00    6.64
  -6   2   7   23.27    7.15
  -6   2   7   17.01    4.39
  -6   2   6   20.31    6.15
  -6   2   6   38.39    9.17
  -6   2   6   23.51    7.04
  -6   2   6   25.58    5.65
  -6   2   5  493.42   26.22
  -6   2   5  507.62   25.98
  -6   2   5  482.86   19.25
  -6   2   5  478.64   23.68
  -6   2   4   -0.86    5.37
  -6   2   4   -2.16    4.94
  -6   2   4    6.31    3.35
  -6   2   4    1.84    5.92
  -6   2   3    9.30    5.25
  -6   2   3    2.58    5.11
  -6   2   3   -3.71    3.44
  -6   2   3    5.77    6.97
  -6   2   2   10.15    5.60
  -6   2   2   27.01    5.01
  -6   2   2   16.84    5.26
  -6   2   2   26.93    8.76
  -6   2   1  677.62   26.91
  -6   2   1  667.40   30.84
  -6   2   1  711.28   29.61
  -6   2   0  221.38   18.46
  -6   2   0  223.57   17.29
  -6   2  -1   21.50    7.79
  -6   2  -1   14.19    7.77
  -6   2  -2    0.55    7.10
  -6   2  -3   40.77   10.63
  -6   2  -4   18.24    9.03
  -6   2  -5    4.01    7.01
  -6   2  -6    7.34    8.09
  -6   2  -7   35.63   10.82
  -6   2  -8   94.66   15.78
  -6   2  -9   67.77   15.41
  -6   1  14   24.99    7.95
  -6   1  14   -6.44   10.82
  -6   1  13   55.88    8.71
  -6   1  13   59.03   14.05
  -6   1  12   59.50    9.38
  -6   1  12   48.05   13.71
  -6   1  11   56.98    9.03
  -6   1  11   37.34   10.63
  -6   1  10   18.80    5.94
  -6   1  10   11.41    7.42
  -6   1   9   16.94    9.09
  -6   1   9   35.96   10.07
  -6   1   9   12.70    4.93
  -6   1   8   39.54   10.51
  -6   1   8   43.68    9.19
  -6   1   8   35.81    6.38
  -6   1   7   93.08   13.84
  -6   1   7   82.61   11.37
  -6   1   7   85.14    8.46
  -6   1   7  105.16   11.34
  -6   1   6   -1.92    4.03
  -6   1   6    7.69    6.28
  -6   1   6   13.14    6.77
  -6   1   6    2.29    3.22
  -6   1   5    4.17    4.40
  -6   1   5    3.73    6.37
  -6   1   5    4.00    5.93
  -6   1   5    1.56    2.67
  -6   1   4   72.40   10.11
  -6   1   4   73.60   12.29
  -6   1   4   85.40   13.01
  -6   1   4   77.00    7.61
  -6   1   3  786.58   32.06
  -6   1   3  819.17   34.42
  -6   1   3  848.91   31.75
  -6   1   2   24.73    6.90
  -6   1   2   42.39    9.14
  -6   1   2   37.36    9.38
  -6   1   1    2.41    5.83
  -6   1   1    0.49    4.97
  -6   1   1   12.37    7.20
  -6   1   0   -2.32    5.33
  -6   1   0    9.96    6.32
  -6   1  -1  209.01   16.41
  -6   1  -1  228.15   20.10
  -6   1  -2  125.75   16.02
  -6   1  -3    0.27    7.32
  -6   1  -4   37.11   10.54
  -6   1  -5   22.35    9.73
  -6   1  -6   20.57    9.16
  -6   1  -7   53.98   12.10
  -6   1  -8  -14.49    9.89
  -6   0  14   30.62    7.15
   6   0 -14   33.84    9.53
  -6   0  14   32.55   12.36
  -6   0  13   10.09    5.14
   6   0 -13   24.70    8.54
  -6   0  13   21.87   11.19
  -6   0  12    0.19    3.77
   6   0 -12   13.78    9.03
  -6   0  12    7.58    8.82
  -6   0  11   37.82    7.24
  -6   0  11   42.76   12.49
  -6   0  10  107.17   16.05
  -6   0  10  105.81   10.72
  -6   0   9   20.06    5.32
  -6   0   9   26.97   10.78
  -6   0   9   20.59    8.10
  -6   0   8   32.49    5.76
  -6   0   8   41.19   11.94
  -6   0   8   27.19    8.85
  -6   0   7    4.96    8.06
  -6   0   7   -5.96    7.73
  -6   0   7   10.34    3.83
  -6   0   6   10.38    4.81
  -6   0   6   14.09    6.84
  -6   0   6   12.98    7.89
  -6   0   6    8.74    3.02
  -6   0   5  260.51   20.73
  -6   0   5  234.14   19.52
  -6   0   5  268.60   17.88
  -6   0   4   27.80    6.78
  -6   0   4   26.52    8.64
  -6   0   4   32.94    9.01
  -6   0   3   -4.02    6.03
  -6   0   3    3.46    6.90
  -6   0   2   15.17    7.29
  -6   0   2   16.59    7.24
  -6   0   1  169.63   16.28
  -6   0   1  162.94   16.61
  -6   0   0  302.32   21.52
  -6   0   0  268.05   21.12
  -6   0  -1    5.54    5.61
  -6   0  -1   -2.82    5.90
  -6   0  -2   -2.49    6.44
  -6   0  -2    6.26    7.99
  -6   0  -3   55.50   11.20
  -6   0  -3   43.36   11.34
  -6   0  -4   38.09   11.29
  -6   0  -5   26.25    8.68
  -6   0  -6    8.26    7.91
  -6   0  -7   11.52    7.37
  -6  -1  14    7.21    5.43
  -6  -1  13   16.62    7.08
   6   1 -13   10.84    9.37
  -6  -1  13    9.23    9.69
   6   1 -12   68.78   14.07
  -6  -1  12   81.63   16.55
  -6  -1  12  100.56   12.34
  -6  -1  11   37.04    7.64
   6   1 -11   47.38   11.21
  -6  -1  11   29.00   11.41
  -6  -1  10   17.64    5.59
  -6  -1  10    1.66    7.77
  -6  -1   9    2.49    3.44
   6   1  -9   22.30    7.22
  -6  -1   9   18.35    9.98
  -6  -1   8   40.20   12.25
  -6  -1   8   61.54   12.27
  -6  -1   7   41.44   11.57
  -6  -1   7   52.95   11.82
  -6  -1   6   99.46   14.61
  -6  -1   6   81.02   13.51
  -6  -1   5   14.12    7.67
  -6  -1   5   14.66    7.65
  -6  -1   4   12.50    9.27
  -6  -1   4   10.04    8.99
  -6  -1   3   89.05   14.26
  -6  -1   3   79.17   13.75
  -6  -1   2  245.25   21.29
  -6  -1   2  226.18   19.93
  -6  -1   1    0.81    6.50
  -6  -1   1   -4.40    6.87
  -6  -1   0   10.01    7.33
  -6  -1   0   10.23    6.08
  -6  -1  -1   26.57   10.36
  -6  -1  -1   13.47    7.46
  -6  -1  -2  151.16   17.73
  -6  -1  -2  158.31   18.12
  -6  -1  -3    8.19    8.21
  -6  -1  -3   20.84    8.13
  -6  -1  -4    4.25    7.27
  -6  -1  -4    9.05    7.24
  -6  -1  -5   37.25   11.01
  -6  -1  -5    7.15    8.15
  -6  -2  14   36.87    8.68
  -6  -2  13   61.52   10.34
  -6  -2  13   55.77   15.26
   6   2 -12   11.99    8.73
  -6  -2  12    5.29    3.81
  -6  -2  12    9.39    8.36
  -6  -2  11   19.20    6.81
   6   2 -11    6.93    8.80
  -6  -2  11    6.56    7.96
   6   2 -10    6.43    6.82
  -6  -2  10   21.53   10.77
   6   2  -9   18.13    7.14
  -6  -2   9   30.06   10.21
   6   2  -8   11.24    8.62
  -6  -2   8    8.49    8.85
   6   2  -7    6.55    7.61
  -6  -2   7    9.21    8.05
  -6  -2   7    4.48    8.23
  -6  -2   6    1.78    6.04
  -6  -2   6    1.51    7.54
  -6  -2   5   54.63   11.79
  -6  -2   5   57.45   11.83
  -6  -2   4  145.23   17.68
  -6  -2   4  128.30   16.81
  -6  -2   3   16.92    8.31
  -6  -2   3   26.33    9.14
  -6  -2   2    7.57    8.35
  -6  -2   2   -9.02    8.79
  -6  -2   1   25.83    9.65
  -6  -2   1    9.37    5.87
  -6  -2   0  143.35   17.88
  -6  -2   0  149.60   17.88
  -6  -2  -1  -10.23   10.70
  -6  -2  -1   -3.87    7.46
  -6  -2  -2  -18.24   10.25
  -6  -2  -2    3.39    7.46
  -6  -2  -3  -41.58   11.97
  -6  -2  -3    4.04    6.18
  -6  -2  -4    9.57    7.25
  -6  -2  -4   53.46   12.55
  -6  -2  -5   51.75   12.31
  -6  -2  -6    8.31    5.82
   6   3 -11   12.12    7.09
  -6  -3  11   11.00    9.08
   6   3 -10    6.69    6.69
  -6  -3  10    2.11    9.41
   6   3  -9   -6.09    8.53
  -6  -3   9   16.43   10.28
   6   3  -8   16.64    9.11
  -6  -3   8   -4.86    8.90
   6   3  -7    6.00    6.58
  -6  -3   7   24.68   11.33
  -6  -3   6   38.83   12.36
  -6  -3   6   36.18   10.72
  -6  -3   5    0.09    7.56
  -6  -3   5    6.57    7.68
  -6  -3   4    6.02    7.41
  -6  -3   4    2.66    7.33
  -6  -3   3   16.90    9.92
  -6  -3   3   15.98    9.08
  -6  -3   2  111.22   16.80
  -6  -3   2   87.28   14.96
  -6  -3   1   23.66    9.18
  -6  -3   1   36.92    9.93
  -6  -3   0    3.02    8.47
  -6  -3   0   -2.54    7.69
  -6  -3  -1  -12.67   10.89
  -6  -3  -1   -7.09    6.53
  -6  -3  -2   36.09   11.43
  -6  -3  -2   13.47    7.85
  -6  -3  -3   20.87   10.23
  -6  -3  -4    4.19    9.30
  -6  -4   9   34.53   12.32
   6   4  -8   -0.70    7.66
  -6  -4   8   46.80   14.34
  -6  -4   7    7.69    8.55
  -6  -4   6    4.54    9.18
  -6  -4   5   24.45   11.09
  -6  -4   4   60.85   15.02
  -6  -4   4   58.82   15.16
  -6  -4   3   26.28   11.87
  -6  -4   3   -2.12    7.52
  -6  -4   2   -1.53    9.20
  -6  -4   2    3.36    7.63
  -6  -4   1   -5.30    8.51
  -6  -4   1   -0.59    8.38
  -6  -4   0   15.08   10.41
  -6  -4   0   66.76   13.97
  -6  -4  -1   24.88   11.24
  -6  -4  -1   13.75    6.78
  -7  10   2   45.81   11.63
  -7  10   1    8.95    8.76
  -7  10   0  -11.50    7.70
  -7  10  -1   -6.42    6.63
  -7   9   6    5.41    6.59
  -7   9   5    4.89    7.11
  -7   9   4   89.90   14.70
  -7   9   3   -3.63    6.63
  -7   9   2   -4.17    5.59
  -7   9   1   -5.86    7.70
  -7   9   0   37.00    9.83
  -7   9  -1   19.88    8.26
  -7   9  -2   -8.14    8.31
  -7   9  -2   19.45    8.01
  -7   9  -3   23.79    9.57
  -7   9  -4   10.70    8.53
  -7   8   9   31.18   11.58
  -7   8   9   26.57    8.31
  -7   8   8   -6.05    8.01
  -7   8   8   -9.68    6.78
  -7   8   7   85.08   14.54
  -7   8   7   61.66   10.84
  -7   8   6   60.87   12.48
  -7   8   5   42.90    9.71
  -7   8   4   -0.07    7.20
  -7   8   3    9.03    7.83
  -7   8   2   33.75    9.11
  -7   8   1   21.74    7.57
  -7   8   0   10.81    7.71
  -7   8   0    5.14    5.81
  -7   8  -1   35.07    9.33
  -7   8  -1   27.62    9.19
  -7   8  -2   45.05   10.56
  -7   8  -2   51.27   11.55
  -7   8  -3   77.16   13.57
  -7   8  -3   76.31   13.34
  -7   8  -4   14.58    7.83
  -7   8  -4    2.09    6.86
  -7   8  -5   13.86    9.46
  -7   7  11   11.97    7.22
  -7   7  10   -0.65    8.15
  -7   7  10  -13.48    7.25
  -7   7   9   21.35    9.03
  -7   7   9   20.44    6.80
  -7   7   8   30.25    9.34
  -7   7   8   38.39    8.98
  -7   7   7  224.84   20.85
  -7   7   7  199.15   17.09
  -7   7   6   19.11    8.85
  -7   7   6    5.48    5.20
  -7   7   5   25.82    8.43
  -7   7   4   44.68   10.58
  -7   7   3   23.08    9.06
  -7   7   2    2.03    7.27
  -7   7   1   -0.19    5.34
  -7   7   1   -3.92    5.99
  -7   7   0   94.00   13.37
  -7   7   0  114.97   14.40
  -7   7  -1  160.07   17.57
  -7   7  -1  186.28   18.61
  -7   7  -2   14.41    8.78
  -7   7  -2   -5.44    8.25
  -7   7  -3    5.48    5.39
  -7   7  -3   10.35    8.03
  -7   7  -4    0.07    7.13
  -7   7  -4   -0.99    7.27
  -7   7  -5   33.14    9.04
  -7   7  -5   33.00   11.19
  -7   7  -6   51.01   12.70
  -7   6  13    4.07    7.06
  -7   6  12   -2.87    6.55
  -7   6  11    7.65    7.94
  -7   6  11   -0.98    4.94
  -7   6  10   19.23    9.07
  -7   6  10   10.38    6.55
  -7   6   9   39.72    9.98
  -7   6   9   36.69    9.00
  -7   6   8   -2.37    6.81
  -7   6   8   -6.36    5.51
  -7   6   7   27.48    9.65
  -7   6   7   11.53    6.00
  -7   6   6   87.60   13.10
  -7   6   6   81.63   11.11
  -7   6   5  149.63   16.47
  -7   6   5  138.24   13.65
  -7   6   4   -2.21    7.72
  -7   6   3   25.95    7.94
  -7   6   3   24.05    8.57
  -7   6   2   93.75   13.58
  -7   6   2   99.48   12.65
  -7   6   1   53.79   10.49
  -7   6   1   53.74   10.86
  -7   6   0   -2.80    5.25
  -7   6   0    1.36    5.20
  -7   6  -1    3.52    5.62
  -7   6  -1   11.63    7.22
  -7   6  -2   11.20    6.12
  -7   6  -2   25.96    9.21
  -7   6  -3  112.68   15.84
  -7   6  -3  114.20   16.39
  -7   6  -4   16.14    9.46
  -7   6  -4   27.39   11.05
  -7   6  -5   -0.76    6.88
  -7   6  -5    9.04    8.93
  -7   6  -6   -2.49    9.24
  -7   6  -7    5.47    9.17
  -7   5  12   36.99    9.76
  -7   5  12   20.80    6.97
  -7   5  11   19.71    7.28
  -7   5  11    3.70    5.86
  -7   5  10   13.78    8.23
  -7   5  10    7.46    4.39
  -7   5   9    3.97    5.46
  -7   5   9   -2.19    4.44
  -7   5   8   31.47    8.38
  -7   5   8   23.41    6.81
  -7   5   7  141.97   15.68
  -7   5   7  142.31   13.36
  -7   5   6   44.97    9.45
  -7   5   6   45.29    8.04
  -7   5   5   12.16    7.63
  -7   5   5    3.46    3.82
  -7   5   4   48.67    9.69
  -7   5   4   53.98    8.42
  -7   5   4   61.26   10.14
  -7   5   3   17.25    8.02
  -7   5   3   23.57    7.11
  -7   5   2    5.76    5.82
  -7   5   2    6.60    5.42
  -7   5   1    8.59    7.42
  -7   5   1   -1.64    5.63
  -7   5   0   98.74   13.65
  -7   5   0   98.14   13.40
  -7   5  -1  139.80   15.72
  -7   5  -1  153.61   16.48
  -7   5  -2   13.99    6.40
  -7   5  -2   21.00    8.80
  -7   5  -3    8.32    5.98
  -7   5  -3   -9.51    8.90
  -7   5  -4    1.19    5.49
  -7   5  -4  -11.25    8.03
  -7   5  -5   12.02    7.83
  -7   5  -6   78.66   15.45
  -7   5  -7   12.13   10.01
  -7   4  13   29.09    8.30
  -7   4  12   13.56    6.60
  -7   4  11   -0.05    4.31
  -7   4  10   27.52    9.11
  -7   4  10   18.90    6.09
  -7   4   9  119.28   13.88
  -7   4   9   99.25   14.96
  -7   4   9  108.35   12.16
  -7   4   8   78.80   11.58
  -7   4   8   88.29   13.87
  -7   4   8   96.80   11.29
  -7   4   7    5.57    6.56
  -7   4   7   -5.29    6.28
  -7   4   7    4.10    5.17
  -7   4   6   13.61    6.34
  -7   4   6   -3.41    4.88
  -7   4   6    5.65    4.56
  -7   4   6    2.37    5.20
  -7   4   5   49.65    9.45
  -7   4   5   48.16    7.65
  -7   4   5   56.15   10.39
  -7   4   4   36.76    8.63
  -7   4   4   23.90    5.95
  -7   4   4   32.75    8.67
  -7   4   3    1.89    6.15
  -7   4   3    2.48    6.28
  -7   4   2   46.40   10.39
  -7   4   2   65.42   11.35
  -7   4   1  218.12   19.20
  -7   4   1  187.46   17.73
  -7   4   0  115.59   14.46
  -7   4   0   97.17   13.51
  -7   4  -1    0.73    7.44
  -7   4  -1    4.90    6.03
  -7   4  -2    6.18    6.87
  -7   4  -2   10.68    8.02
  -7   4  -3   16.85    8.21
  -7   4  -3   17.92    9.81
  -7   4  -4   -6.24    9.42
  -7   4  -5    4.64    8.48
  -7   4  -6   -7.99   12.30
  -7   4  -7    0.72    7.47
  -7   3  13    5.12    5.30
  -7   3  12    6.45    7.51
  -7   3  12   25.43    7.45
  -7   3  11   52.40   11.91
  -7   3  11   56.10    9.11
  -7   3  10   20.80    7.82
  -7   3  10   22.52    6.24
  -7   3   9    5.29    4.48
  -7   3   9   11.20    9.12
  -7   3   9    3.93    4.65
  -7   3   8   23.21    6.13
  -7   3   8   19.44    7.81
  -7   3   8   16.23    5.18
  -7   3   7  126.37   13.89
  -7   3   7  129.68   15.83
  -7   3   7  114.84   12.94
  -7   3   7  120.61   11.62
  -7   3   6  110.79   12.92
  -7   3   6  143.90   15.35
  -7   3   6  147.58   15.65
  -7   3   6  130.42   11.71
  -7   3   5   -2.09    4.94
  -7   3   5   -1.49    5.65
  -7   3   5    1.86    4.20
  -7   3   5    3.22    6.11
  -7   3   4   12.58    6.44
  -7   3   4    8.63    4.18
  -7   3   4   10.72    8.09
  -7   3   3   58.32   10.92
  -7   3   3   62.95    8.07
  -7   3   3   61.83   11.79
  -7   3   2   53.64    9.96
  -7   3   2   86.49   13.13
  -7   3   1   -0.99    6.97
  -7   3   1    4.77    5.73
  -7   3   0   52.25   10.42
  -7   3   0   45.95   11.46
  -7   3  -1   75.47   12.15
  -7   3  -1   64.19   11.49
  -7   3  -2   96.39   14.80
  -7   3  -3    7.36    7.40
  -7   3  -4   -5.64    8.53
  -7   3  -5   -9.68    8.34
  -7   3  -6   66.17   14.50
  -7   3  -7    9.50    9.07
  -7   2  13   -0.77    7.03
  -7   2  13   10.15    5.54
  -7   2  12  -14.58    9.98
  -7   2  12   -1.49    3.84
  -7   2  11    3.42    8.35
  -7   2  11    7.33    4.41
  -7   2  10   36.80   11.78
  -7   2  10   10.83    4.87
  -7   2   9   83.99   14.22
  -7   2   9   60.91   10.83
  -7   2   9   56.22    7.84
  -7   2   8  140.85   17.20
  -7   2   8  131.68   14.72
  -7   2   8  131.84   11.57
  -7   2   8  155.02   14.60
  -7   2   7    8.35    6.50
  -7   2   7   12.39    5.87
  -7   2   7    4.76    3.97
  -7   2   7    8.91    7.56
  -7   2   6    1.89    5.69
  -7   2   6   13.56    7.13
  -7   2   6   12.09    4.58
  -7   2   6   -3.35    6.14
  -7   2   5   24.51    6.92
  -7   2   5   33.53    9.15
  -7   2   5   20.45    4.72
  -7   2   5   21.25    8.02
  -7   2   4   36.11    8.94
  -7   2   4   46.31   10.56
  -7   2   4   39.67    9.50
  -7   2   3   -3.14    6.59
  -7   2   3    7.86    6.59
  -7   2   3    6.74    6.77
  -7   2   2    4.57    6.64
  -7   2   2    7.61    6.87
  -7   2   1   47.06   10.07
  -7   2   1   60.06   12.07
  -7   2   0  165.64   18.31
  -7   2   0  143.42   15.36
  -7   2  -1    6.97    7.57
  -7   2  -2   18.12   10.00
  -7   2  -3    4.39    7.22
  -7   2  -4   59.66   13.41
  -7   2  -5   28.64   12.01
  -7   2  -6   17.44   11.25
  -7   2  -7   -9.08    9.03
  -7   1  13    6.83    9.05
  -7   1  13    7.77    5.70
  -7   1  12    2.10    8.59
  -7   1  12    7.42    4.27
  -7   1  11   53.91   12.89
  -7   1  11   44.08    8.14
  -7   1  10   20.56   10.41
  -7   1  10    6.12    6.70
  -7   1  10    9.75    4.64
  -7   1   9   10.39    7.04
  -7   1   9   25.03    9.41
  -7   1   9   11.65    4.55
  -7   1   8   10.55    8.38
  -7   1   8    4.46    6.68
  -7   1   8    2.32    3.16
  -7   1   7   62.99   13.05
  -7   1   7   35.77    9.00
  -7   1   7   26.45    5.48
  -7   1   6   98.26   12.72
  -7   1   6   89.55   13.78
  -7   1   6   83.00   13.20
  -7   1   5    7.08    5.57
  -7   1   5    1.76    6.81
  -7   1   5   -0.07    6.04
  -7   1   4    0.28    5.59
  -7   1   4   13.40    6.86
  -7   1   4    4.33    6.90
  -7   1   3   37.53    9.27
  -7   1   3   43.53    9.06
  -7   1   3   49.42   11.08
  -7   1   2   68.99   11.14
  -7   1   2   59.04   12.01
  -7   1   1   44.03    9.04
  -7   1   1   36.21   11.38
  -7   1   0    1.24    7.27
  -7   1  -1   12.24    7.09
  -7   1  -2   45.12   11.64
  -7   1  -3    4.17    8.40
  -7   1  -4   13.74    8.42
  -7   1  -5   11.36    9.42
  -7   1  -6   32.83   11.54
  -7   0  13   62.93   10.25
  -7   0  12   11.02    5.00
  -7   0  12    6.44    7.82
  -7   0  11    6.93    7.95
  -7   0  11   -5.61    5.08
  -7   0  10  -16.53   11.01
  -7   0  10    6.55    4.57
  -7   0   9   80.41   14.19
  -7   0   9   79.07   14.31
  -7   0   8   66.06   14.05
  -7   0   8   42.53   11.66
  -7   0   7   10.11    7.62
  -7   0   7   10.98    8.45
  -7   0   6   -0.46    8.32
  -7   0   6   -8.52    7.79
  -7   0   5   -0.36    7.37
  -7   0   5    5.63    8.68
  -7   0   4   21.39    7.34
  -7   0   4   52.22   11.63
  -7   0   3   31.27    8.17
  -7   0   3   40.96    9.43
  -7   0   2   16.89    8.43
  -7   0   2   10.36    8.84
  -7   0   1   56.37   11.18
  -7   0   1   66.97   12.59
  -7   0   0   56.68   12.14
  -7   0   0   64.50   12.73
  -7   0  -1   32.36   10.27
  -7   0  -1   16.40    9.05
  -7   0  -2   -1.66    8.54
  -7   0  -3    4.46    7.75
  -7   0  -4  -10.82    9.53
  -7   0  -5   92.81   17.01
  -7  -1  13   -5.44    5.29
  -7  -1  11   55.91   13.89
  -7  -1  10   56.64   13.35
  -7  -1   9   15.17    8.12
  -7  -1   8   -5.81   10.20
  -7  -1   8    5.40    8.00
  -7  -1   7   31.25   11.00
  -7  -1   7    7.71    7.90
  -7  -1   6   20.52    9.73
  -7  -1   6   28.78   10.61
  -7  -1   5   12.56    8.09
  -7  -1   5    9.76    7.88
  -7  -1   4   -1.84    7.53
  -7  -1   4  -10.46    8.59
  -7  -1   3    8.97    8.49
  -7  -1   3    6.85    7.40
  -7  -1   2   48.44   11.38
  -7  -1   2   64.92   13.33
  -7  -1   1   52.25   12.41
  -7  -1   1   39.75   10.45
  -7  -1   0   25.60   10.49
  -7  -1   0   14.32    8.14
  -7  -1  -1    7.19   10.06
  -7  -1  -1   23.18    9.86
  -7  -1  -2   14.27    7.12
  -7  -1  -2   24.27    9.95
  -7  -1  -3    2.32    8.49
  -7  -1  -4   -0.56    8.58
  -7  -2  10  -17.98   11.43
  -7  -2   9   30.12   11.32
  -7  -2   8   46.51   14.12
  -7  -2   7    8.22    7.73
  -7  -2   7   32.83   12.26
  -7  -2   6   14.80    8.29
  -7  -2   6    6.62    8.38
  -7  -2   5   -6.18   10.53
  -7  -2   5   -7.79    9.29
  -7  -2   4   15.38    9.75
  -7  -2   4   26.93   11.99
  -7  -2   3   26.88    8.82
  -7  -2   3   15.47    7.97
  -7  -2   2   -0.37    8.37
  -7  -2   2    8.84    7.77
  -7  -2   1   -3.31    7.96
  -7  -2   1    1.97    6.45
  -7  -2   0   14.95    8.40
  -7  -2   0   20.74    8.51
  -7  -2  -1   25.92   10.71
  -7  -2  -1   21.43   11.07
  -7  -2  -2   11.84    8.85
  -7  -2  -2   -5.91    7.85
  -7  -2  -3   -1.73    6.67
  -7  -3   6   43.31   12.90
  -7  -3   6   -3.41    7.84
  -7  -3   5   15.86    8.21
  -7  -3   5   20.72    9.03
  -7  -3   4  -11.00    6.98
  -7  -3   4  -22.09   13.90
  -7  -3   3  -11.83    9.15
  -7  -3   3   -4.08    9.11
  -7  -3   2   33.46   10.76
  -7  -3   2   63.83   15.04
  -7  -3   1   43.43   13.24
  -8   9   2   12.81    8.61
  -8   9   1   -2.97    8.80
  -8   9   0    7.22    9.01
  -8   9  -2    6.96    8.69
  -8   8   7   -1.67    6.15
  -8   8   6   45.59   11.43
  -8   8   5  101.44   15.48
  -8   8   4   27.34   11.21
  -8   8   3   -3.58    6.84
  -8   8   2   12.80    6.73
  -8   8   1    2.43    7.95
  -8   8   0   14.69    7.24
  -8   8   0    8.50    7.43
  -8   8  -1   -4.37    8.26
  -8   8  -1   31.73   11.28
  -8   8  -2   -4.96    7.61
  -8   8  -2   15.03    7.09
  -8   8  -3   26.61   10.28
  -8   8  -3   32.91   11.25
  -8   7   9    0.08    7.49
  -8   7   9   -3.32    5.07
  -8   7   8   41.77   10.65
  -8   7   8   27.33    8.86
  -8   7   7  112.35   16.88
  -8   7   7  100.45   12.71
  -8   7   6   -3.06    7.89
  -8   7   6   -1.11    4.60
  -8   7   5    1.28    5.70
  -8   7   4    9.89    7.40
  -8   7   3   85.80   15.01
  -8   7   2   43.02   11.00
  -8   7   1   -1.11    7.65
  -8   7   1  -14.64    9.10
  -8   7   0   12.19    6.81
  -8   7   0   10.55    5.43
  -8   7  -1   38.12   11.28
  -8   7  -1   64.96   13.14
  -8   7  -2    6.67    6.41
  -8   7  -2   -1.27    8.95
  -8   7  -3   14.04    7.06
  -8   7  -3   37.90   11.62
  -8   7  -4   17.98    8.30
  -8   6  11   -6.58    5.80
  -8   6  10   17.20    8.27
  -8   6  10   31.63    8.95
  -8   6   9   56.58   12.31
  -8   6   9   62.59   10.84
  -8   6   8   15.09    7.44
  -8   6   8    3.70    4.95
  -8   6   7   -0.59    6.28
  -8   6   7    8.92    6.42
  -8   6   6    7.13    7.39
  -8   6   6   15.83    6.77
  -8   6   5   81.07   13.39
  -8   6   5   71.62   10.03
  -8   6   4   23.68    9.68
  -8   6   3   -6.76    6.95
  -8   6   3   -6.33    6.92
  -8   6   2   -8.04    7.57
  -8   6   2   -5.28    6.32
  -8   6   1   44.42   10.09
  -8   6   1   56.13   11.02
  -8   6   0   62.02   12.03
  -8   6   0   68.23   13.02
  -8   6  -1    6.22    7.94
  -8   6  -1   22.55    9.27
  -8   6  -2   23.67   10.19
  -8   6  -2    8.08    6.41
  -8   6  -3   26.34   10.41
  -8   6  -3   19.13    8.59
  -8   6  -4   30.76   10.76
  -8   6  -4   25.06   10.50
  -8   5  11   11.24    6.27
  -8   5  11   20.73    7.15
  -8   5  10    0.95    5.84
  -8   5  10    0.17    5.53
  -8   5   9   -0.29    5.56
  -8   5   9   -0.48    5.15
  -8   5   8   32.82    8.62
  -8   5   8    9.56    4.79
  -8   5   7  110.05   14.66
  -8   5   7  100.06   11.91
  -8   5   6   38.66   10.63
  -8   5   6   41.34    8.08
  -8   5   5    0.14    6.20
  -8   5   5    4.57    4.92
  -8   5   5    5.07    5.44
  -8   5   4   -4.38    7.36
  -8   5   4    9.52    7.94
  -8   5   3   24.10    8.92
  -8   5   3   26.38    9.74
  -8   5   2   64.01   12.99
  -8   5   2   67.48   13.53
  -8   5   1   20.96    8.87
  -8   5   1    4.87    5.83
  -8   5   0   13.67    8.42
  -8   5   0   -5.34    8.25
  -8   5  -1    3.45    7.07
  -8   5  -1    6.85    6.72
  -8   5  -2   57.09   12.22
  -8   5  -2   58.00   11.93
  -8   5  -3   38.44   10.99
  -8   5  -3   64.58   13.54
  -8   5  -4   -0.91    7.63
  -8   4  11   -1.64    4.01
  -8   4  10   27.71    8.55
  -8   4  10   14.95    8.75
  -8   4  10   -0.47    3.73
  -8   4   9  109.26   14.81
  -8   4   9  109.43   17.00
  -8   4   9  102.03   11.78
  -8   4   8   16.50    7.80
  -8   4   8   47.90    8.84
  -8   4   7   -3.02    7.76
  -8   4   7   10.65    5.01
  -8   4   6    4.23    5.26
  -8   4   6    7.53    5.45
  -8   4   6   -2.33    6.43
  -8   4   5   79.34   13.35
  -8   4   5   62.86    8.68
  -8   4   5   59.56   11.68
  -8   4   4   46.05   10.60
  -8   4   4   62.00    8.82
  -8   4   4   56.49   11.92
  -8   4   3   13.20    8.32
  -8   4   3    7.23    5.89
  -8   4   2    7.50    6.88
  -8   4   2   -8.34    5.44
  -8   4   1    9.05    6.83
  -8   4   1    9.51    8.66
  -8   4   0   49.88   10.80
  -8   4   0   51.04   11.29
  -8   4  -1   40.33   11.06
  -8   4  -1   28.41    9.04
  -8   4  -2  -14.67    8.24
  -8   4  -2  -12.44    8.31
  -8   4  -3   -7.51    8.85
  -8   4  -4   28.92    9.30
  -8   3  12   -7.87    8.90
  -8   3  12   -6.58    5.01
  -8   3  11   30.38    9.90
  -8   3  11   39.74    7.66
  -8   3  10    4.27    7.52
  -8   3  10    5.15    5.44
  -8   3   9  -18.25   10.31
  -8   3   9    1.96    4.37
  -8   3   8   -8.74    6.51
  -8   3   8    1.37    8.23
  -8   3   8   17.48    5.61
  -8   3   7   66.21   11.26
  -8   3   7   79.20   13.80
  -8   3   7   73.76    9.64
  -8   3   7   57.94   11.59
  -8   3   6   74.00   12.76
  -8   3   6   59.95    8.55
  -8   3   6   52.31   11.03
  -8   3   5    9.05    6.49
  -8   3   5   14.30    9.39
  -8   3   4    3.34    6.97
  -8   3   4   21.68    8.34
  -8   3   3   13.04    7.50
  -8   3   3   15.93    7.76
  -8   3   2   59.10   11.62
  -8   3   2   70.47   14.07
  -8   3   1   55.93   11.13
  -8   3   1   68.13   12.23
  -8   3   0   -4.36    6.73
  -8   3   0    3.69    6.73
  -8   3  -1   18.53    8.04
  -8   3  -2   27.60   12.80
  -8   3  -3   82.65   17.03
  -8   3  -4   -2.86    7.83
  -8   2  12    0.88    8.76
  -8   2  12   15.09    5.25
  -8   2  11   11.51    8.41
  -8   2  11    2.62    3.90
  -8   2  10   15.16    9.39
  -8   2  10    4.62    4.05
  -8   2   9   77.87   14.24
  -8   2   9   61.16   12.82
  -8   2   9   72.02   10.07
  -8   2   8   77.42   13.60
  -8   2   8   67.46    9.28
  -8   2   8   42.02   10.61
  -8   2   7   10.69    7.71
  -8   2   7   22.50   10.53
  -8   2   7   14.62    8.69
  -8   2   6    2.32    6.09
  -8   2   6    0.89    8.27
  -8   2   6    3.10    6.44
  -8   2   5   -5.16    6.42
  -8   2   5    5.63    6.81
  -8   2   5    0.08    7.68
  -8   2   4  115.75   15.22
  -8   2   4  107.72   15.74
  -8   2   3   17.69    7.97
  -8   2   3    8.71    6.41
  -8   2   2    4.89    7.70
  -8   2   2    4.77    8.39
  -8   2   1   -7.06    6.73
  -8   2   0   12.23    6.95
  -8   2  -1   60.36   13.72
  -8   2  -2   16.93    9.78
  -8   2  -3   22.11   10.13
  -8   1  12    0.05    3.94
  -8   1  11   17.80    9.96
  -8   1  11   28.15    6.91
  -8   1  10   50.12   13.25
  -8   1  10   43.58   11.90
  -8   1   9    3.58    8.07
  -8   1   9   12.47    7.97
  -8   1   8    0.78    7.38
  -8   1   8   -6.88    7.08
  -8   1   7   -8.85    8.43
  -8   1   7   24.89   10.04
  -8   1   6  118.34   14.11
  -8   1   6  110.54   17.02
  -8   1   6  124.90   17.53
  -8   1   5   10.63    6.88
  -8   1   5    5.65    8.28
  -8   1   5   10.34    7.78
  -8   1   4    4.56    7.06
  -8   1   4  -15.83   10.31
  -8   1   3  -12.01    6.93
  -8   1   2   59.76   13.69
  -8   1   1   43.89   12.56
  -8   1   0  -10.62   10.90
  -8   1  -1    9.18   10.76
  -8   1  -2   20.48   10.55
  -8   0  10  -21.73   13.28
  -8   0  10   -8.82    9.17
  -8   0   9   72.55   15.04
  -8   0   9   32.71   10.43
  -8   0   8   84.44   15.39
  -8   0   8   48.02   12.87
  -8   0   7   15.79    9.59
  -8   0   7    7.11    7.01
  -8   0   6   20.06   11.07
  -8   0   6    4.25    5.88
  -8   0   5   10.07    9.42
  -8   0   5    3.14    7.07
  -8   0   4   33.67   10.75
  -8   0   4   24.62    8.42
  -8   0   3   15.54    8.44
  -8   0   3    4.10    6.89
  -8   0   2   -3.96    7.08
  -8   0   2   -9.70   10.70
  -8   0   1    0.44    9.87
  -8   0   0   -1.38    9.09
  -8  -1   8   -3.49    7.82
  -8  -1   7  -24.55   11.86
  -8  -1   7   17.26   11.35
  -8  -1   6   40.52   11.71
  -8  -1   6   50.33   13.25
  -8  -1   5    8.67    9.35
  -8  -1   5   27.79   11.25
  -8  -1   4    1.79    7.21
  -8  -1   4    5.51    8.22
  -8  -1   3   13.06    8.13
  -8  -1   3  -14.31    9.04
  -8  -1   2   19.31   11.22
  -8  -1   1   29.52   10.72
  -9   8   0   24.23    9.13
  -9   7   1  -15.27    9.53
  -9   7   0  -11.69    9.44
  -9   6   8   17.35    9.62
  -9   6   8   12.75    6.47
  -9   6   7    9.39    8.49
  -9   6   7   -1.25    3.98
  -9   6   6   -0.74    8.55
  -9   6   5   16.44    9.12
  -9   6   4   -1.98    9.01
  -9   6   3   26.26    9.28
  -9   6   3   17.70    9.25
  -9   6   2  -16.30   10.10
  -9   6   2   -1.03    7.88
  -9   6   1  -18.08   11.00
  -9   6   1    2.56    7.67
  -9   6   0    7.61    7.13
  -9   5  10   25.74    8.84
  -9   5   9   12.19    7.39
  -9   5   9    1.45    4.42
  -9   5   8   -4.74    6.81
  -9   5   8   -4.38    5.53
  -9   5   7   11.39    7.00
  -9   5   7   23.65    6.81
  -9   5   6   -1.12    6.60
  -9   5   6   14.01    4.85
  -9   5   5   32.15   11.25
  -9   5   4   25.15    9.61
  -9   5   4   12.56    8.24
  -9   5   3   21.78    9.12
  -9   5   3   25.33    9.24
  -9   5   2  -11.27    9.71
  -9   5   2    0.61    6.81
  -9   5   1   10.88    7.99
  -9   5   1   14.76    8.99
  -9   5   0   -8.42    8.23
  -9   5   0   -3.06    9.12
  -9   4  10    5.34    5.27
  -9   4   9   12.48    4.91
  -9   4   8   29.84    9.45
  -9   4   8   15.99    5.79
  -9   4   7   11.23    8.73
  -9   4   7    8.93    4.81
  -9   4   6   -5.68    7.31
  -9   4   6    7.90    5.72
  -9   4   5   10.06    6.42
  -9   4   5   21.53   10.10
  -9   4   4    1.51    7.04
  -9   4   4   -2.28    6.57
  -9   4   3    8.25    6.23
  -9   4   3   -2.42    8.69
  -9   4   2    2.84    8.35
  -9   4   2   -9.76    8.61
  -9   4   1   -5.24    7.34
  -9   4   1   -6.15    7.94
  -9   4   0   -6.46    6.70
  -9   4   0   -2.57    8.21
  -9   3  10   27.60    9.42
  -9   3  10   25.01    6.34
  -9   3   7   16.09    8.10
  -9   3   7   24.82    9.45
  -9   3   6   18.70    7.99
  -9   3   6   42.44   12.60
  -9   3   5    4.25    6.22
  -9   3   5   29.63   10.41
  -9   3   4   11.58    8.37
  -9   3   4    4.11    6.89
  -9   3   3   -3.63    7.52
  -9   3   3   -7.21   10.27
  -9   3   2   11.68    7.78
  -9   3   2   -3.02    8.54
  -9   3   1   19.03    9.49
  -9   2   9   -2.84    7.07
  -9   2   9   -0.81    6.67
  -9   2   8    8.63    8.59
  -9   2   8   25.69    9.99
  -9   2   7   29.07   10.69
  -9   2   6   -1.50    5.39
  -9   2   6   -3.24    8.28
  -9   2   5   -0.46    7.92
  -9   2   5    5.87    9.13
  -9   2   4    1.82    7.19
  -9   2   3   13.67   10.91
  -9   1   8    7.21    7.34
  -9   1   7    9.80    7.49
   0   0   0    0.00    0.00
TITL 2AmCuSO4pomir in P-1
REM P-1 (#2 in standard setting)
CELL 0.71073   7.115   8.211  12.561  91.83 104.59 114.57
ZERR    1.00   0.003   0.003   0.004   0.03   0.03   0.03
LATT  1
SFAC C H N O S Cu
UNIT 10.00 10.00 8.00 20.00 4.00 1.00
TREF
HKLF 4
END
_computing_structure_solution     'SHELXT 2014/5 (Sheldrick, 2014)'
;
_shelx_hkl_checksum     94924
_shelx_res_file
;
    2amcuso4pomir.res created by SHELXL-2014/7
TITL 2amcuso4pomir_a.res in P-1
REM Old TITL 2AmCuSO4pomir in P-1 #2
REM SHELXT solution in P-1
REM R1 0.125, Rweak 0.008, Alpha 0.046, Orientation as input
REM Formula found by SHELXT: C10 N2 O20 S2 Cu
CELL 0.71073 7.115 8.211 12.561 91.83 104.59 114.57
ZERR 1 0.003 0.003 0.004 0.03 0.03 0.03
LATT 1
SFAC C H Cu N O S
UNIT 10 34 1 4 18 2
EQIV $1 -X,1-Y,1-Z
EQIV $2 -X,-Y,1-Z
EQIV $3 +X,1+Y,+Z
EQIV $4 1-X,-Y,2-Z
EQIV $5 1-X,-Y,1-Z
L.S. 10
PLAN  20
SIZE 0.35 0.14 0.13
TEMP 295
HTAB O11W O14W_$1
HTAB O11W O12_$2
HTAB O12W O15W
HTAB O12W O13
HTAB O13W O14_$3
HTAB O13W O14W
HTAB N1 O13
HTAB N2 O11
HTAB N2 O12_$4
HTAB O14W O15W_$2
HTAB O14W O14_$2
HTAB O15W O11_$5
HTAB O15W O12_$2
HTAB 2
BOND $H
LIST 6
MORE -1
CONF
fmap 2
acta 52
OMIT -1 1 0
OMIT 0 -2 4
OMIT -6 -3 11
REM <olex2.extras>
REM <HklSrc "%.\\2AmCuSO4pomir.hkl">
REM </olex2.extras>
WGHT    0.032400    0.224300
FVAR       0.81625
CU1   3    0.500000    0.500000    0.500000    10.50000    0.04178    0.02326 =
         0.02462    0.00304    0.01033    0.01262
O11W  5    0.194533    0.468611    0.350878    11.00000    0.04348    0.04220 =
         0.05018   -0.00309    0.00344    0.01871
AFIX   3
H11A  2    0.148933    0.546841    0.356578    11.00000   -1.50000
H11B  2    0.082493    0.370391    0.327188    11.00000   -1.50000
AFIX   0
O12W  5    0.377220    0.243425    0.508509    11.00000    0.08106    0.02422 =
         0.02671    0.00463    0.01319    0.01264
AFIX   3
H12A  2    0.305110    0.167875    0.449969    11.00000   -1.50000
H12B  2    0.371770    0.198305    0.567329    11.00000   -1.50000
AFIX   0
O13W  5    0.367994    0.539222    0.613526    11.00000    0.04158    0.03235 =
         0.03447    0.00241    0.01205    0.01660
AFIX   3
H13A  2    0.352144    0.634682    0.618716    11.00000   -1.50000
H13B  2    0.250954    0.450612    0.611016    11.00000   -1.50000
AFIX   0
S1    6    0.349577   -0.049011    0.727954    11.00000    0.03704    0.02885 =
         0.02471    0.00551    0.00714    0.01557
O11   5    0.543699   -0.052641    0.802145    11.00000    0.04070    0.06403 =
         0.03168    0.00814    0.00768    0.03043
O12   5    0.175544   -0.116748    0.780783    11.00000    0.04329    0.07711 =
         0.05616    0.03601    0.02309    0.03299
O13   5    0.394503    0.136624    0.708457    11.00000    0.07546    0.03147 =
         0.03212    0.00755    0.00900    0.01885
O14   5    0.283310   -0.165772    0.622029    11.00000    0.08383    0.05043 =
         0.03245   -0.00955   -0.00573    0.04043
N1    4    0.665602    0.423136    0.890594    11.00000    0.04528    0.04507 =
         0.02250    0.00281    0.00525    0.02019
AFIX  43
H1    2    0.613603    0.342053    0.832573    11.00000   -1.20000
AFIX   0
N2    4    0.698319    0.208526    0.998658    11.00000    0.05818    0.04524 =
         0.02906    0.00652    0.00622    0.02051
AFIX  93
H2A   2    0.645840    0.129721    0.939454    11.00000   -1.20000
H2B   2    0.734888    0.178408    1.062853    11.00000   -1.20000
AFIX   0
C2    1    0.722724    0.375591    0.991004    11.00000    0.03694    0.04483 =
         0.02536    0.00434    0.00814    0.01659
C3    1    0.806563    0.511539    1.084572    11.00000    0.05140    0.05702 =
         0.02556    0.00180    0.00397    0.01777
AFIX  43
H3    2    0.848203    0.485152    1.155679    11.00000   -1.20000
AFIX   0
C4    1    0.826271    0.678642    1.071113    11.00000    0.05226    0.04961 =
         0.04081   -0.00902    0.00322    0.01495
AFIX  43
H4    2    0.881211    0.766964    1.133407    11.00000   -1.20000
AFIX   0
C5    1    0.765942    0.722746    0.965410    11.00000    0.04889    0.04179 =
         0.05798    0.00616    0.00968    0.01918
AFIX  43
H5    2    0.780562    0.839055    0.956637    11.00000   -1.20000
AFIX   0
C6    1    0.685539    0.591509    0.875985    11.00000    0.05145    0.05540 =
         0.03844    0.01330    0.00925    0.02730
AFIX  43
H6    2    0.644096    0.617134    0.804637    11.00000   -1.20000
AFIX   0
O14W  5   -0.036427    0.285969    0.595520    11.00000    0.04796    0.03587 =
         0.03896    0.00700    0.00751    0.01487
AFIX   3
H14A  2   -0.065787    0.195799    0.629070    11.00000   -1.50000
H14B  2   -0.108557    0.245779    0.528480    11.00000   -1.50000
AFIX   0
O15W  5    0.156679    0.024777    0.308252    11.00000    0.03563    0.04375 =
         0.03573    0.00475    0.00904    0.01900
AFIX   3
H15A  2    0.237139    0.036017    0.267472    11.00000   -1.50000
H15B  2    0.058469    0.051287    0.273392    11.00000   -1.50000
AFIX   0
HKLF 4
REM  2amcuso4pomir_a.res in P-1
REM R1 =  0.0439 for    2268 Fo > 4sig(Fo)  and  0.0744 for all    3173 data
REM    160 parameters refined using      0 restraints
END
WGHT      0.0324      0.2243
REM Instructions for potential hydrogen bonds
HTAB O11W O14W_$1
HTAB O11W S1_$2
HTAB O11W O12_$2
HTAB O12W O15W
HTAB O12W S1
HTAB O12W O13
HTAB O13W S1_$3
HTAB O13W O14_$3
HTAB O13W O14W
HTAB N1 S1
HTAB N1 O13
HTAB N2 S1
HTAB N2 O11
HTAB N2 S1_$4
HTAB N2 O12_$4
HTAB C6 O13W
HTAB O14W O15W_$2
HTAB O14W O14_$2
HTAB O15W S1_$5
HTAB O15W O11_$5
HTAB O15W S1_$2
HTAB O15W O12_$2
REM Highest difference peak  0.358,  deepest hole -0.408,  1-sigma level  0.070
Q1    1   0.3809  0.3561  0.5047  11.00000  0.05    0.36
Q2    1   0.4790  0.0994  0.7057  11.00000  0.05    0.31
Q3    1   0.1312 -0.1793  0.6208  11.00000  0.05    0.31
Q4    1   0.0779 -0.1361  0.7523  11.00000  0.05    0.30
Q5    1   0.2407 -0.0371  0.8309  11.00000  0.05    0.30
Q6    1   0.5423  0.5762  0.8829  11.00000  0.05    0.29
Q7    1   0.2350 -0.1679  0.7510  11.00000  0.05    0.29
Q8    1   0.6568  0.4729  1.0968  11.00000  0.05    0.28
Q9    1   0.6124 -0.0929  0.8098  11.00000  0.05    0.27
Q10   1   0.5040 -0.0263  0.7486  11.00000  0.05    0.27
Q11   1   0.4867 -0.1266  0.7555  11.00000  0.05    0.27
Q12   1   0.7524  0.5229  0.9074  11.00000  0.05    0.25
Q13   1   0.6712  0.0073  0.7959  11.00000  0.05    0.24
Q14   1   0.7453  0.4344  1.0403  11.00000  0.05    0.24
Q15   1   0.3925  0.5629  0.5563  11.00000  0.05    0.24
Q16   1   0.5331  0.1950  0.6852  11.00000  0.05    0.23
Q17   1   0.2400 -0.2044  0.5795  11.00000  0.05    0.23
Q18   1   0.7475  0.2968  0.9868  11.00000  0.05    0.23
Q19   1   0.2000  0.4405  0.2680  11.00000  0.05    0.23
Q20   1   1.0837  0.7944  1.0634  11.00000  0.05    0.22
;
_shelx_res_checksum     59924
