# Supplementary material for: Crystal structure of new organically templated copper sulfate with 2-amino­pyridinium
Source: Acta Crystallogr E Crystallogr Commun. 2015 Oct 10;71(Pt 11):m191–2. doi: 10.1107/S2056989015018629 (PMC4645056; doi:10.1107/S2056989015018629)
Supplement: Supplementary file 2 [file e-71-0m191-Isup2.hkl]

data_I                                                                          
_shelx_title ' 2amcuso4pomir_a.res in P-1'                                      
_shelx_refln_list_code          4                                               
_shelx_F_calc_maximum      124.48                                               
_exptl_crystal_F_000       327.00                                               
_reflns_d_resolution_high  0.7239                                               
                                                                                
loop_                                                                           
 _space_group_symop_operation_xyz                                               
 'x, y, z'                                                                      
 '-x, -y, -z'                                                                   
                                                                                
_cell_length_a     7.1150                                                       
_cell_length_b     8.2110                                                       
_cell_length_c    12.5610                                                       
_cell_angle_alpha  91.830                                                       
_cell_angle_beta  104.590                                                       
_cell_angle_gamma 114.570                                                       
                                                                                
_shelx_F_squared_multiplier     1.000                                           
                                                                                
loop_                                                                           
 _refln_index_h                                                                 
 _refln_index_k                                                                 
 _refln_index_l                                                                 
 _refln_F_squared_calc                                                          
 _refln_F_squared_meas                                                          
 _refln_F_squared_sigma                                                         
 _refln_observed_status                                                         
   1   0   0       3917.65       4259.31        21.48 o                         
   2   0   0       1439.62       1445.04        16.06 o                         
   3   0   0          8.69          5.95         2.05 o                         
   4   0   0         16.29          6.89         2.64 o                         
   5   0   0          3.59          1.40         6.22 o                         
   6   0   0        426.66        429.11        25.72 o                         
   7   0   0         79.25         91.04        13.19 o                         
   8   0   0          1.54         -2.07        13.64 o                         
  -8   1   0          8.80        -15.94        16.36 o                         
  -7   1   0          3.96          1.86        10.91 o                         
  -6   1   0          3.76          4.95         9.22 o                         
  -5   1   0         75.12         64.29         7.11 o                         
  -4   1   0       2170.20       2156.19        47.03 o                         
  -3   1   0        638.19        619.96         9.97 o                         
  -2   1   0         21.05         24.90         2.15 o                         
   1   1   0        244.12        262.97        10.01 o                         
   2   1   0         55.06         44.20         3.68 o                         
   3   1   0         74.96         57.79         5.30 o                         
   4   1   0         19.30         21.59         4.03 o                         
   5   1   0         38.19         31.06        11.86 o                         
   6   1   0          8.41         15.20         7.02 o                         
   7   1   0         31.30         28.89         9.65 o                         
  -8   2   0         21.98         18.36        10.43 o                         
  -7   2   0        236.54        230.22        17.66 o                         
  -6   2   0        339.63        334.03        18.94 o                         
  -5   2   0         14.80         12.69         5.51 o                         
  -4   2   0         35.00         39.34         4.78 o                         
  -3   2   0        101.34        101.34         5.21 o                         
  -2   2   0         65.76         82.76         7.26 o                         
  -1   2   0       4708.28       4977.52        31.19 o                         
   0   2   0       2800.70       2845.25        30.96 o                         
   1   2   0        390.90        373.94        10.91 o                         
   2   2   0        404.18        431.27        12.77 o                         
   3   2   0       1140.14       1127.91        20.88 o                         
   4   2   0          1.35         -0.17         3.55 o                         
   5   2   0        128.12        128.37        13.96 o                         
   6   2   0        206.09        219.95        18.98 o                         
   7   2   0         22.18         26.76         8.97 o                         
  -8   3   0          4.76         -0.50         7.14 o                         
  -7   3   0         80.39         74.44        11.57 o                         
  -6   3   0        186.20        205.20        15.72 o                         
  -5   3   0        688.02        692.37        23.35 o                         
  -4   3   0        558.45        570.42        13.30 o                         
  -3   3   0        404.81        404.84         7.61 o                         
  -2   3   0        798.16        790.44        12.72 o                         
  -1   3   0        116.20        112.57         4.99 o                         
   0   3   0        962.32       1058.66        15.85 o                         
   1   3   0       1942.49       2024.01        24.86 o                         
   2   3   0        635.87        610.84        15.44 o                         
   3   3   0        191.10        173.63         9.66 o                         
   4   3   0         24.75         21.31         5.25 o                         
   5   3   0         24.36         32.93         8.75 o                         
   6   3   0          3.05          0.16         8.55 o                         
  -9   4   0          1.62         -7.07         7.79 o                         
  -8   4   0         70.56         75.71        11.71 o                         
  -7   4   0        157.93        159.93        14.82 o                         
  -6   4   0          0.56          8.06         6.78 o                         
  -5   4   0         26.73         28.81         6.89 o                         
  -4   4   0          6.64          7.18         3.03 o                         
  -3   4   0        784.30        812.01        15.37 o                         
  -2   4   0        634.80        577.09        10.12 o                         
  -1   4   0         53.40         40.91         4.05 o                         
   0   4   0       1278.50       1211.76        41.32 o                         
   1   4   0        214.70        224.87        11.79 o                         
   2   4   0         84.65         70.05         6.99 o                         
   3   4   0         48.65         48.96         6.69 o                         
   4   4   0         76.01         82.62         8.39 o                         
   5   4   0         22.40         12.68         6.92 o                         
   6   4   0         79.92         64.73        38.78 o                         
  -9   5   0          0.18         -8.82         9.17 o                         
  -8   5   0          4.51          6.11        14.27 o                         
  -7   5   0        137.56        147.74        14.35 o                         
  -6   5   0        349.37        348.13        19.13 o                         
  -5   5   0        102.24        118.16         7.65 o                         
  -4   5   0       1115.44       1106.49        20.53 o                         
  -3   5   0        238.20        251.05         9.52 o                         
  -2   5   0          9.79          7.96         2.95 o                         
  -1   5   0         59.40         50.78         5.15 o                         
   0   5   0        302.43        289.49        11.17 o                         
   1   5   0         40.59         46.51         6.65 o                         
   2   5   0        784.23        806.47        26.55 o                         
   3   5   0        409.87        429.21        17.63 o                         
   4   5   0          0.27          6.28         4.48 o                         
   5   5   0         37.99         33.68        10.46 o                         
  -9   6   0         27.48         11.42        10.70 o                         
  -8   6   0         68.73         97.60        13.26 o                         
  -7   6   0          1.93         -1.07         5.55 o                         
  -6   6   0          1.85          7.47         6.31 o                         
  -5   6   0          2.93          0.96         3.60 o                         
  -4   6   0         88.18         99.31         7.68 o                         
  -3   6   0        235.47        255.57        13.46 o                         
  -2   6   0        457.13        458.10        13.66 o                         
  -1   6   0        306.44        297.90        11.88 o                         
   0   6   0         91.08         93.52        10.80 o                         
   1   6   0         26.08         24.04         5.54 o                         
   2   6   0          0.78          0.23         4.70 o                         
   3   6   0        265.42        277.18        18.78 o                         
   4   6   0         58.58         69.42        20.14 o                         
  -9   7   0          4.39        -14.17        14.17 o                         
  -8   7   0          1.76         16.93         6.37 o                         
  -7   7   0        138.93        157.24        15.74 o                         
  -6   7   0        183.11        177.95        17.94 o                         
  -5   7   0        337.83        349.74        13.87 o                         
  -4   7   0        613.28        611.23        17.94 o                         
  -3   7   0         22.56         13.57         4.31 o                         
  -2   7   0        206.70        186.88        12.57 o                         
  -1   7   0         88.91         88.83         7.60 o                         
   0   7   0         75.92         73.17         7.43 o                         
   1   7   0        272.31        279.27        19.10 o                         
   2   7   0        290.55        295.01        19.60 o                         
   3   7   0         54.87         45.89        16.54 o                         
  -9   8   0         40.55         36.37        13.70 o                         
  -8   8   0         31.72         17.46         7.78 o                         
  -7   8   0          6.62         11.37         6.96 o                         
  -6   8   0         16.22         -0.88         5.71 o                         
  -5   8   0          2.42          7.72         5.67 o                         
  -4   8   0         28.59         38.36         7.24 o                         
  -3   8   0        269.61        261.22        15.87 o                         
  -2   8   0        124.81        140.69        11.97 o                         
  -1   8   0         64.62         54.09        21.21 o                         
   0   8   0         17.69         22.20         8.59 o                         
   1   8   0          9.66          6.20         6.60 o                         
   2   8   0         23.73         21.36        13.79 o                         
  -8   9   0          4.58         10.84        13.52 o                         
  -7   9   0         60.60         55.53        14.75 o                         
  -6   9   0         33.69         27.30        11.18 o                         
  -5   9   0         97.59        105.18        12.20 o                         
  -4   9   0        159.30        163.76        13.78 o                         
  -3   9   0          4.47         17.88         7.49 o                         
  -2   9   0         13.48         17.92         9.94 o                         
  -1   9   0        112.80        163.24        21.00 o                         
   0   9   0        138.33        147.74        19.74 o                         
   1   9   0         21.47         23.97         7.89 o                         
  -7  10   0          0.12        -11.56        11.56 o                         
  -6  10   0          0.61        -11.90        12.76 o                         
  -5  10   0         48.97         68.62        14.53 o                         
  -4  10   0        204.61        219.27        23.53 o                         
  -3  10   0         81.61         69.45        14.68 o                         
  -2  10   0         26.63         33.31        11.48 o                         
  -1  10   0          5.52          3.30         6.86 o                         
  -5  11   0          5.79         -5.96         7.98 o                         
  -4  11   0          0.37         -8.75        10.21 o                         
   4 -11   1          5.67         15.13         9.28 o                         
   5 -11   1          0.59         24.00        11.56 o                         
   1 -10   1          6.80          0.72        11.33 o                         
   2 -10   1          3.13         -8.06        10.33 o                         
   3 -10   1         11.48         21.63        11.63 o                         
   4 -10   1        222.38        266.74        27.05 o                         
   5 -10   1        119.75        137.45        19.15 o                         
   7 -10   1         11.91         -9.64         9.95 o                         
  -1  -9   1          0.77         -6.94         6.94 o                         
   0  -9   1         93.82        112.60        16.56 o                         
   1  -9   1         99.22        107.09        16.77 o                         
   2  -9   1        109.88         93.30        15.37 o                         
   3  -9   1         23.66         32.10        11.20 o                         
   4  -9   1          1.35        -10.06        10.06 o                         
   5  -9   1          1.62         -1.39         5.62 o                         
   6  -9   1         82.17         86.00        16.99 o                         
   7  -9   1         27.42         29.84        12.40 o                         
  -3  -8   1         33.70         -1.44         9.31 o                         
  -2  -8   1        104.05         89.92        14.76 o                         
  -1  -8   1         44.70         48.39        11.47 o                         
   0  -8   1         33.87         29.76         8.13 o                         
   1  -8   1         77.83         61.01        11.62 o                         
   2  -8   1        112.01        117.82        16.32 o                         
   3  -8   1         79.63         76.18         7.55 o                         
   4  -8   1        103.74        119.99         9.24 o                         
   5  -8   1        162.11        163.03        10.74 o                         
   6  -8   1         45.15         43.96        14.86 o                         
   7  -8   1         44.39         47.63         9.83 o                         
   8  -8   1          0.37         16.35        27.09 o                         
  -3  -7   1         11.92         11.72        11.40 o                         
  -2  -7   1         50.14         42.41         8.53 o                         
  -1  -7   1        287.01        294.43        18.34 o                         
   0  -7   1        415.82        449.85        21.09 o                         
   1  -7   1        364.53        356.66        21.96 o                         
   2  -7   1          2.03          8.74         4.61 o                         
   3  -7   1          0.96          1.14         3.99 o                         
   4  -7   1         54.75         49.53         6.15 o                         
   5  -7   1          2.89          6.23         4.30 o                         
   6  -7   1         98.25        102.81        11.70 o                         
   7  -7   1        244.58        260.28        19.67 o                         
   8  -7   1         68.40         79.64        20.14 o                         
  -4  -6   1         72.11         72.04        17.70 o                         
  -3  -6   1        127.15        148.28        14.23 o                         
  -2  -6   1         14.06         29.43         9.62 o                         
  -1  -6   1         88.13         95.54         8.34 o                         
   0  -6   1          5.27          2.59         4.13 o                         
   1  -6   1          0.76         -0.85         3.69 o                         
   2  -6   1         75.39         73.15        10.27 o                         
   3  -6   1        530.71        531.64        15.34 o                         
   4  -6   1        633.40        638.69        17.44 o                         
   5  -6   1        206.56        200.33        17.33 o                         
   6  -6   1         36.89         28.26         7.42 o                         
   7  -6   1          9.74         10.61         6.66 o                         
   8  -6   1         22.25         20.64        12.26 o                         
  -5  -5   1         74.59         95.39        27.68 o                         
  -4  -5   1          8.17         16.55         9.90 o                         
  -3  -5   1         15.08         23.01         7.14 o                         
  -2  -5   1        124.97        133.17        11.82 o                         
  -1  -5   1        373.12        394.21        13.52 o                         
   0  -5   1       2145.53       2180.09        28.86 o                         
   1  -5   1       2377.50       2580.05        29.24 o                         
   2  -5   1        259.44        256.10         8.77 o                         
   3  -5   1         77.95         81.64         5.93 o                         
   4  -5   1         29.01         29.11         4.38 o                         
   5  -5   1          9.48          7.24         7.43 o                         
   6  -5   1        318.30        343.35        19.66 o                         
   7  -5   1        217.52        220.19        17.07 o                         
   8  -5   1          3.88          7.79         7.31 o                         
  -6  -4   1          7.31         -4.39         8.96 o                         
  -5  -4   1         24.59         20.74         8.63 o                         
  -4  -4   1        293.30        231.64        30.17 o                         
  -3  -4   1        124.60        138.23         9.73 o                         
  -2  -4   1         21.43         18.53         5.15 o                         
  -1  -4   1         21.87         24.56         5.52 o                         
   0  -4   1        410.10        443.35        19.05 o                         
   1  -4   1         33.84         41.24         3.93 o                         
   2  -4   1       1131.66       1096.68        13.24 o                         
   3  -4   1        121.40         98.75         4.50 o                         
   4  -4   1          7.98          2.58         4.48 o                         
   5  -4   1         41.69         36.92         7.66 o                         
   6  -4   1          4.02          1.43         5.86 o                         
   7  -4   1          5.50          4.55         7.03 o                         
   8  -4   1         69.66         51.35        10.51 o                         
  -7  -3   1         24.15         65.19        19.87 o                         
  -6  -3   1         43.20         46.14        10.12 o                         
  -5  -3   1          4.78          1.76         7.53 o                         
  -4  -3   1          4.77          5.29         4.29 o                         
  -3  -3   1        140.07        150.96         9.14 o                         
  -2  -3   1        718.86        716.05        14.93 o                         
  -1  -3   1        373.89        369.11        12.91 o                         
   0  -3   1       6210.96       6421.28       123.96 o                         
   1  -3   1       3367.40       3506.04        24.27 o                         
   2  -3   1        584.67        571.23        16.93 o                         
   3  -3   1        253.13        272.41         8.80 o                         
   4  -3   1        305.28        273.06        36.23 o                         
   5  -3   1        334.65        335.73        17.33 o                         
   6  -3   1        317.21        317.02        18.74 o                         
   7  -3   1         91.93        105.02        12.53 o                         
   8  -3   1          6.93         27.81        12.07 o                         
  -7  -2   1         16.57         -0.59         7.52 o                         
  -6  -2   1         18.95         23.41        12.35 o                         
  -5  -2   1         86.48         91.05        11.97 o                         
  -4  -2   1        629.19        663.30        17.65 o                         
  -3  -2   1        418.48        422.44        12.76 o                         
  -2  -2   1         94.89         93.04         3.78 o                         
  -1  -2   1       1088.26       1124.59        11.67 o                         
   0  -2   1         36.46         46.48         2.99 o                         
   1  -2   1        363.19        359.42         8.68 o                         
   2  -2   1       1376.54       1325.57        15.51 o                         
   3  -2   1        502.51        478.54        11.94 o                         
   4  -2   1         54.47         71.90         6.98 o                         
   5  -2   1         26.83         19.12         4.67 o                         
   6  -2   1         28.53         26.78         8.26 o                         
   7  -2   1          2.75         10.46        11.36 o                         
   8  -2   1         85.17         90.60        20.59 o                         
  -8  -1   1         40.51         44.31        16.09 o                         
  -7  -1   1         78.43         68.71        12.00 o                         
  -6  -1   1          2.17         -2.59         7.09 o                         
  -5  -1   1          3.30          5.10         8.42 o                         
  -4  -1   1          8.55          7.47         7.02 o                         
  -3  -1   1        369.90        353.28         7.25 o                         
  -2  -1   1        354.74        305.89         6.84 o                         
  -1  -1   1       3682.97       3705.73        22.58 o                         
   0  -1   1        540.74        601.51        11.59 o                         
   1  -1   1          7.37          3.12         1.08 o                         
   2  -1   1        548.83        517.49        27.95 o                         
   3  -1   1       1282.80       1357.47        13.48 o                         
   4  -1   1        708.25        674.03        13.13 o                         
   5  -1   1        208.05        203.80        20.98 o                         
   6  -1   1        337.15        325.81        19.08 o                         
   7  -1   1         14.56         18.37        10.64 o                         
   8  -1   1          0.72         13.78        16.15 o                         
  -8   0   1          5.61          0.66        14.81 o                         
  -7   0   1         88.65         92.30        12.55 o                         
  -6   0   1        227.29        249.78        17.45 o                         
  -5   0   1        298.68        296.56        17.36 o                         
  -4   0   1         61.50         58.16         3.59 o                         
  -3   0   1         27.45         26.60         2.08 o                         
  -2   0   1        481.90        482.34         7.53 o                         
  -1   0   1          3.63         13.32         2.27 o                         
   1   0   1       2110.01       2092.79        19.80 o                         
   2   0   1       6808.70       6547.95        60.13 o                         
   3   0   1         88.98         73.80         4.66 o                         
   4   0   1         14.57         19.86         4.33 o                         
   5   0   1        126.63        122.00        12.23 o                         
   6   0   1          1.96          2.20         6.27 o                         
   7   0   1         19.67         36.13        11.98 o                         
  -8   1   1         56.01         65.88        18.85 o                         
  -7   1   1         45.23         62.08        10.62 o                         
  -6   1   1         10.96          6.54         5.03 o                         
  -5   1   1        181.59        160.60         7.22 o                         
  -4   1   1          4.17          4.48         1.37 o                         
  -3   1   1        233.80        209.87         6.21 o                         
  -2   1   1      15496.26      14874.26        49.46 o                         
  -1   1   1       3371.14       3326.20        25.72 o                         
   0   1   1         72.19         79.96         3.79 o                         
   1   1   1        179.03        202.74         5.56 o                         
   2   1   1         80.40         94.54         5.14 o                         
   3   1   1        337.22        311.30        14.67 o                         
   4   1   1        602.67        592.51        15.89 o                         
   5   1   1        238.56        218.72        28.81 o                         
   6   1   1         20.73         28.45         9.83 o                         
   7   1   1          9.08         22.91        12.00 o                         
  -8   2   1          0.62        -10.10        10.10 o                         
  -7   2   1         77.25         79.81        11.61 o                         
  -6   2   1       1024.79       1029.40        25.11 o                         
  -5   2   1        565.49        556.59        13.02 o                         
  -4   2   1        896.21        888.03        14.17 o                         
  -3   2   1        524.43        562.94        11.60 o                         
  -2   2   1       1019.16        978.16         7.82 o                         
  -1   2   1        338.04        342.76        10.37 o                         
   0   2   1       2802.16       2672.81        53.27 o                         
   1   2   1        281.14        231.32         6.91 o                         
   2   2   1         98.52         98.17         6.14 o                         
   3   2   1        881.36        875.61        18.87 o                         
   4   2   1          0.40          2.89         3.88 o                         
   5   2   1          2.89         -1.13         7.06 o                         
   6   2   1          6.82         -9.18         9.18 o                         
   7   2   1         19.11         35.59        11.55 o                         
  -9   3   1         15.84         28.56        14.24 o                         
  -8   3   1         92.82         93.14        12.35 o                         
  -7   3   1          4.22          3.26         6.64 o                         
  -6   3   1        134.55        128.49        12.68 o                         
  -5   3   1        231.30        245.46        10.87 o                         
  -4   3   1        345.99        340.08         8.54 o                         
  -3   3   1          5.81         -0.41         1.66 o                         
  -2   3   1        120.52        154.78         4.86 o                         
  -1   3   1        298.91        299.58         8.58 o                         
   0   3   1         56.84         63.85         4.87 o                         
   1   3   1       1259.61       1295.70        20.02 o                         
   2   3   1        551.87        552.36        14.98 o                         
   3   3   1        540.06        540.14        16.60 o                         
   4   3   1        278.20        284.20        13.25 o                         
   5   3   1         38.32         60.46        11.60 o                         
   6   3   1          0.18         -8.41         8.41 o                         
  -9   4   1          0.12         -8.09         8.09 o                         
  -8   4   1          2.70         13.89         8.05 o                         
  -7   4   1        276.35        304.28        23.01 o                         
  -6   4   1        342.50        325.09        18.15 o                         
  -5   4   1        256.42        265.55        25.47 o                         
  -4   4   1        102.25         98.75         5.87 o                         
  -3   4   1         34.29         32.95         3.59 o                         
  -2   4   1         62.66         54.38         4.23 o                         
  -1   4   1       3407.23       3469.84        56.09 o                         
   0   4   1       2304.41       2222.28        27.54 o                         
   1   4   1        217.54        194.93        11.49 o                         
   2   4   1        516.44        521.83        16.25 o                         
   3   4   1          0.77         -3.91         4.36 o                         
   4   4   1         42.92         31.03         7.70 o                         
   5   4   1         11.09         21.83        10.60 o                         
   6   4   1         50.80         26.92         8.71 o                         
  -9   5   1         14.17         19.07         8.96 o                         
  -8   5   1          3.17         16.89        12.07 o                         
  -7   5   1          9.05          4.16         7.68 o                         
  -6   5   1          8.16         14.79         5.63 o                         
  -5   5   1        860.08        875.91        26.07 o                         
  -4   5   1        789.35        787.39        16.80 o                         
  -3   5   1          4.60          6.06         3.10 o                         
  -2   5   1        297.65        260.84         8.13 o                         
  -1   5   1         17.21         15.13         3.55 o                         
   0   5   1         17.83         29.82         5.45 o                         
   1   5   1         45.78         42.80         6.88 o                         
   2   5   1        217.98        213.98        14.27 o                         
   3   5   1         39.90         45.73         7.00 o                         
   4   5   1        158.88        162.06        14.74 o                         
   5   5   1         39.92         89.98        24.57 o                         
  -9   6   1          1.90         -8.88        15.49 o                         
  -8   6   1         56.50         75.71        11.17 o                         
  -7   6   1         65.34         80.70        11.32 o                         
  -6   6   1        120.94        130.77        15.80 o                         
  -5   6   1        118.53        105.54        15.76 o                         
  -4   6   1        273.01        264.05        10.83 o                         
  -3   6   1          1.41          0.16         3.70 o                         
  -2   6   1         43.24         55.99         5.80 o                         
  -1   6   1        143.62        150.74         9.02 o                         
   0   6   1        736.96        710.96        19.61 o                         
   1   6   1        564.69        609.77        19.47 o                         
   2   6   1         80.75         83.60         8.79 o                         
   3   6   1          3.87          7.97         6.30 o                         
   4   6   1          0.37         -6.53        13.90 o                         
  -9   7   1          0.61        -14.30        14.30 o                         
  -8   7   1          0.23        -10.15        10.15 o                         
  -7   7   1          6.27         -2.92         5.98 o                         
  -6   7   1         55.23         54.56         8.84 o                         
  -5   7   1        308.41        295.92        26.57 o                         
  -4   7   1        550.08        485.41        39.33 o                         
  -3   7   1        275.23        259.31        25.66 o                         
  -2   7   1         18.78         26.65        15.05 o                         
  -1   7   1         17.57          9.32         4.13 o                         
   0   7   1         44.49         37.60         6.71 o                         
   1   7   1        152.66        154.21        11.19 o                         
   2   7   1        153.73        188.67        13.26 o                         
   3   7   1         97.09        124.13        14.69 o                         
  -8   8   1         26.29          3.65        11.93 o                         
  -7   8   1         25.60         32.63        11.36 o                         
  -6   8   1         71.74         63.52        13.39 o                         
  -5   8   1         84.33         73.69         8.88 o                         
  -4   8   1         41.15         32.39         7.33 o                         
  -3   8   1          4.96          6.98         8.51 o                         
  -2   8   1        123.09        131.91        11.78 o                         
  -1   8   1        392.13        339.07        21.93 o                         
   0   8   1        132.05        136.19        10.82 o                         
   1   8   1         18.85         21.96         8.18 o                         
   2   8   1          2.69          9.37         7.64 o                         
  -8   9   1          7.26         -4.46        13.21 o                         
  -7   9   1          2.09         -8.80        11.56 o                         
  -6   9   1         17.50          9.16         9.56 o                         
  -5   9   1        274.57        258.59        17.03 o                         
  -4   9   1        282.76        273.13        17.58 o                         
  -3   9   1         41.99         51.50        11.59 o                         
  -2   9   1         13.95         17.03         6.07 o                         
  -1   9   1         10.70          4.83         8.68 o                         
   0   9   1          4.14          8.30        19.41 o                         
   1   9   1         33.63         53.84        10.88 o                         
  -7  10   1          2.67         13.43        13.15 o                         
  -6  10   1          4.37         23.76        12.04 o                         
  -5  10   1          0.20          0.64         8.14 o                         
  -4  10   1         18.83         34.18        15.83 o                         
  -3  10   1        125.55        151.92        19.93 o                         
  -2  10   1        202.19        200.39        24.13 o                         
  -1  10   1         10.80         27.38        10.13 o                         
  -5  11   1         90.42        105.14        16.50 o                         
  -4  11   1         44.09         23.49        11.83 o                         
   5 -11   2         15.69         47.22        13.28 o                         
   1 -10   2         50.96         57.32        12.62 o                         
   2 -10   2          0.36         -5.33         7.34 o                         
   3 -10   2          3.66          2.06         8.45 o                         
   4 -10   2         13.80         12.14         9.74 o                         
   5 -10   2         33.49         62.89        13.90 o                         
  -1  -9   2          4.52          0.50         7.74 o                         
   0  -9   2         19.89         24.68        12.41 o                         
   1  -9   2         13.19         20.41         8.60 o                         
   2  -9   2        111.15        145.48        19.81 o                         
   3  -9   2        148.89        156.19        20.07 o                         
   4  -9   2         86.16         81.52        22.04 o                         
   5  -9   2          0.36         26.87         8.24 o                         
   6  -9   2         11.49         15.66        13.52 o                         
   7  -9   2          6.02          8.87        20.71 o                         
   8  -9   2         22.33         10.45        13.04 o                         
  -3  -8   2          0.59          8.20         9.19 o                         
  -2  -8   2         85.72         68.47        11.28 o                         
  -1  -8   2        219.04        218.88        17.18 o                         
   0  -8   2        303.35        288.45        25.32 o                         
   1  -8   2         40.80         52.35        12.29 o                         
   2  -8   2          2.41         13.15         7.76 o                         
   3  -8   2         24.00         18.26         6.66 o                         
   4  -8   2        167.31        162.89        14.11 o                         
   5  -8   2         82.89         82.86         8.32 o                         
   6  -8   2         64.08         72.12        11.87 o                         
   7  -8   2         70.73         72.17        11.70 o                         
   8  -8   2          2.90          8.09        15.00 o                         
  -3  -7   2         27.21         32.34         9.08 o                         
  -2  -7   2          0.40          3.25         6.86 o                         
  -1  -7   2        103.36         81.31        10.18 o                         
   0  -7   2        469.24        487.29        21.83 o                         
   1  -7   2         83.45         93.21        13.81 o                         
   2  -7   2         12.83         26.65         6.37 o                         
   3  -7   2        278.00        274.82        12.50 o                         
   4  -7   2         17.76          9.17         4.02 o                         
   5  -7   2          2.29          2.72         3.76 o                         
   6  -7   2         34.80         40.66         8.53 o                         
   7  -7   2          2.89          6.27        14.90 o                         
   8  -7   2         15.96          5.04         7.82 o                         
  -4  -6   2          7.52         -3.12        13.52 o                         
  -3  -6   2        202.38        229.24        17.15 o                         
  -2  -6   2        259.24        293.17        19.76 o                         
  -1  -6   2        411.99        436.45        20.03 o                         
   0  -6   2         66.06         62.37         6.13 o                         
   1  -6   2        116.52        128.45         7.84 o                         
   2  -6   2         43.83         61.19        10.21 o                         
   3  -6   2         35.38         33.43         4.96 o                         
   4  -6   2        343.90        329.09        13.09 o                         
   5  -6   2        639.27        655.08        19.12 o                         
   6  -6   2        390.96        421.17        22.32 o                         
   7  -6   2         21.42         25.65        11.08 o                         
   8  -6   2         34.99         21.16        11.70 o                         
  -5  -5   2         25.38         40.31        16.80 o                         
  -4  -5   2         22.88         16.54        12.77 o                         
  -3  -5   2         27.83         42.30         7.98 o                         
  -2  -5   2         77.74         80.29         9.54 o                         
  -1  -5   2         80.76         74.82         4.83 o                         
   0  -5   2        358.82        333.65        11.05 o                         
   1  -5   2        184.84        170.36         7.66 o                         
   2  -5   2       1929.39       1946.10        33.26 o                         
   3  -5   2        742.71        750.38        14.01 o                         
   4  -5   2         96.43         90.04         7.69 o                         
   5  -5   2         86.07         83.77         9.51 o                         
   6  -5   2         48.48         50.80         9.21 o                         
   7  -5   2          6.72         25.43         7.77 o                         
   8  -5   2         90.31         86.39        12.81 o                         
  -6  -4   2          0.83          1.72         8.81 o                         
  -5  -4   2         22.26         13.81        22.93 o                         
  -4  -4   2         23.17         13.22         7.39 o                         
  -3  -4   2         28.76         27.23         5.16 o                         
  -2  -4   2        602.26        631.75        21.63 o                         
  -1  -4   2       2446.65       2494.48        23.18 o                         
   0  -4   2       2125.84       2274.88        24.90 o                         
   1  -4   2        106.01        138.09         5.91 o                         
   2  -4   2         80.82         78.14         5.61 o                         
   3  -4   2        316.50        313.33         8.24 o                         
   4  -4   2        827.43        831.04        18.24 o                         
   5  -4   2        192.54        225.67        14.93 o                         
   6  -4   2        104.72         95.22        11.37 o                         
   7  -4   2         12.85         12.39         7.83 o                         
   8  -4   2          0.08         -8.78         8.78 o                         
  -7  -3   2         27.57         72.74        22.79 o                         
  -6  -3   2        139.84        149.06        17.97 o                         
  -5  -3   2        174.25        169.38        16.42 o                         
  -4  -3   2        134.98        138.30        13.89 o                         
  -3  -3   2         26.43         28.04         4.92 o                         
  -2  -3   2         84.19         86.52         4.63 o                         
  -1  -3   2        456.78        452.02        10.26 o                         
   0  -3   2       2917.87       2819.18        27.08 o                         
   1  -3   2        997.18        977.98        12.66 o                         
   2  -3   2        304.86        262.33         6.77 o                         
   3  -3   2         14.43         13.96         2.16 o                         
   4  -3   2        372.01        347.85        15.67 o                         
   5  -3   2          2.93         -2.10         6.35 o                         
   6  -3   2        169.66        183.93        14.78 o                         
   7  -3   2        187.94        144.67        22.21 o                         
   8  -3   2         16.64         41.43        19.21 o                         
  -7  -2   2          5.82          6.61         8.55 o                         
  -6  -2   2          0.18         -0.77        12.45 o                         
  -5  -2   2          0.50          8.54         6.51 o                         
  -4  -2   2        356.74        363.58        19.33 o                         
  -3  -2   2        166.50        162.32         5.63 o                         
  -2  -2   2        102.91         90.30         4.10 o                         
  -1  -2   2       1163.69       1267.52        27.40 o                         
   0  -2   2       1322.39       1424.04        19.02 o                         
   1  -2   2          6.51          8.51         2.11 o                         
   2  -2   2       4674.39       4778.39        33.98 o                         
   3  -2   2       4073.49       4200.24        37.45 o                         
   4  -2   2         40.42         38.28         3.78 o                         
   5  -2   2        128.28        107.12         8.45 o                         
   6  -2   2         14.98          0.83        10.66 o                         
   7  -2   2          8.81         27.20        15.01 o                         
   8  -2   2          8.56         25.41        14.68 o                         
  -8  -1   2          6.37         28.98        16.84 o                         
  -7  -1   2         68.75         84.93        12.99 o                         
  -6  -1   2        340.71        353.43        21.84 o                         
  -5  -1   2        444.93        411.91        21.27 o                         
  -4  -1   2          0.71          3.18         3.11 o                         
  -3  -1   2        206.72        201.41         6.11 o                         
  -2  -1   2        221.21        221.98         5.32 o                         
  -1  -1   2       1987.52       2022.47        20.13 o                         
   0  -1   2      10482.19      10073.45        82.13 o                         
   1  -1   2       3384.45       3490.25        28.59 o                         
   2  -1   2          3.36         -1.11         1.93 o                         
   3  -1   2        366.90        352.84         7.58 o                         
   4  -1   2         31.91         28.45         3.93 o                         
   5  -1   2         23.00         16.91         6.45 o                         
   6  -1   2        159.71        188.74        24.04 o                         
   7  -1   2         34.14         67.72        17.47 o                         
   8  -1   2         14.61         30.74        15.83 o                         
  -8   0   2          0.49         -8.86         8.86 o                         
  -7   0   2         15.65         20.57         9.16 o                         
  -6   0   2         28.93         23.84         7.71 o                         
  -5   0   2        345.96        347.72        18.70 o                         
  -4   0   2       2721.39       2737.53        25.47 o                         
  -3   0   2          2.30          2.02         1.12 o                         
  -2   0   2       6457.49       6591.04        55.06 o                         
  -1   0   2         21.24         27.16         1.96 o                         
   0   0   2        275.13        250.89         5.81 o                         
   1   0   2        925.99        891.73        11.42 o                         
   2   0   2       6298.79       6094.68        45.01 o                         
   3   0   2        114.74        107.52         7.55 o                         
   4   0   2        130.96        102.34         9.68 o                         
   5   0   2        102.08         94.67        11.96 o                         
   6   0   2          1.97          2.12         7.53 o                         
   7   0   2          5.53         -2.49        12.82 o                         
  -8   1   2         52.53         89.70        20.55 o                         
  -7   1   2         92.15         97.22        12.26 o                         
  -6   1   2         48.45         51.93         7.22 o                         
  -5   1   2         32.15         29.43         3.81 o                         
  -4   1   2        934.63        931.34        14.92 o                         
  -3   1   2        159.97        150.52         4.58 o                         
  -2   1   2        167.19        178.93         4.39 o                         
  -1   1   2       1987.38       2125.71        15.91 o                         
   0   1   2       9289.23       9235.73        47.71 o                         
   1   1   2        538.52        491.42         8.72 o                         
   2   1   2       1713.97       1728.81        19.06 o                         
   3   1   2        170.37        153.19         6.91 o                         
   4   1   2         66.86         58.67         5.91 o                         
   5   1   2         22.80         31.71         8.77 o                         
   6   1   2        221.33        232.25        19.02 o                         
   7   1   2         17.02         27.68         8.69 o                         
  -8   2   2          1.16          7.25         8.51 o                         
  -7   2   2          5.77          9.10         7.17 o                         
  -6   2   2         26.49         31.64         5.84 o                         
  -5   2   2        944.59        917.18        16.73 o                         
  -4   2   2       3854.70       3843.72        55.65 o                         
  -3   2   2          7.99          1.85         1.36 o                         
  -2   2   2         13.23         12.10         1.34 o                         
  -1   2   2         20.87         22.30         2.26 o                         
   0   2   2       2826.58       2967.43        27.54 o                         
   1   2   2         31.95         22.16         3.19 o                         
   2   2   2       1826.34       1862.24        31.77 o                         
   3   2   2        462.97        474.89        14.38 o                         
   4   2   2         17.60         15.32         4.49 o                         
   5   2   2         35.76         40.52        10.17 o                         
   6   2   2          6.82         -8.59        16.23 o                         
   7   2   2          2.50          3.65        13.32 o                         
  -9   3   2          0.35          7.01        11.03 o                         
  -8   3   2         81.80         96.36        13.45 o                         
  -7   3   2        102.07        104.24        24.65 o                         
  -6   3   2         35.61         43.63         5.09 o                         
  -5   3   2        165.10        158.24         7.40 o                         
  -4   3   2        141.23        147.34         4.76 o                         
  -3   3   2        142.37        136.97         4.11 o                         
  -2   3   2        120.28        106.80         3.76 o                         
  -1   3   2        770.68        717.92        10.96 o                         
   0   3   2        108.73        103.92         5.58 o                         
   1   3   2       1325.30       1357.98        19.11 o                         
   2   3   2        395.90        387.06        18.53 o                         
   3   3   2        250.22        238.26        11.44 o                         
   4   3   2         73.96         79.89         7.72 o                         
   5   3   2        181.25        210.43        18.64 o                         
   6   3   2         46.73         34.46        16.98 o                         
  -9   4   2          1.30         -5.05         9.46 o                         
  -8   4   2          5.73         -2.02        11.89 o                         
  -7   4   2         76.37         85.10        14.27 o                         
  -6   4   2        229.49        209.82        14.66 o                         
  -5   4   2        378.52        355.35        10.54 o                         
  -4   4   2        206.45        199.49         6.79 o                         
  -3   4   2        625.07        616.58        10.81 o                         
  -2   4   2          6.09          6.42         1.91 o                         
  -1   4   2        254.53        258.87         9.76 o                         
   0   4   2        141.68        138.34         7.88 o                         
   1   4   2        459.22        447.23        14.51 o                         
   2   4   2        760.33        748.95        37.13 o                         
   3   4   2        114.96        112.23         8.85 o                         
   4   4   2          1.88          1.60         4.83 o                         
   5   4   2          6.11         16.58         8.41 o                         
  -9   5   2          5.69         -6.43         8.92 o                         
  -8   5   2         78.16         98.64        14.06 o                         
  -7   5   2         14.04          9.30         5.95 o                         
  -6   5   2         70.45         59.15         8.66 o                         
  -5   5   2         45.05         40.70         7.10 o                         
  -4   5   2        144.97        149.46         7.45 o                         
  -3   5   2        468.41        496.44        12.66 o                         
  -2   5   2       2467.10       2408.36        26.74 o                         
  -1   5   2        804.69        749.67        17.47 o                         
   0   5   2         15.96         27.84         5.81 o                         
   1   5   2        188.74        181.45        10.68 o                         
   2   5   2          1.51         -3.22         5.06 o                         
   3   5   2        118.38        132.47        12.79 o                         
   4   5   2        216.37        227.98        17.44 o                         
   5   5   2         45.65         50.46        18.40 o                         
  -9   6   2          0.08        -11.46        11.46 o                         
  -8   6   2          0.20         -7.28         7.28 o                         
  -7   6   2        127.72        145.44        13.89 o                         
  -6   6   2        409.68        409.73        19.97 o                         
  -5   6   2        298.51        294.32        15.69 o                         
  -4   6   2        730.89        687.29        16.78 o                         
  -3   6   2          0.66         -3.80         5.66 o                         
  -2   6   2          2.70          2.40         5.66 o                         
  -1   6   2        126.28        131.11         8.69 o                         
   0   6   2         93.39         96.73         8.34 o                         
   1   6   2          5.50          5.10         4.57 o                         
   2   6   2        334.63        355.12        16.68 o                         
   3   6   2         91.85         91.00        11.83 o                         
   4   6   2          1.86          2.76         5.42 o                         
  -8   7   2         55.86         64.57        16.51 o                         
  -7   7   2         17.09          3.05        10.91 o                         
  -6   7   2          7.27         22.36        10.13 o                         
  -5   7   2         30.92         17.96        11.17 o                         
  -4   7   2         32.51         30.92         5.98 o                         
  -3   7   2        120.49        124.77        10.62 o                         
  -2   7   2        806.41        779.44        20.60 o                         
  -1   7   2        229.19        232.03        21.53 o                         
   0   7   2         12.94          2.14         5.42 o                         
   1   7   2          3.16          9.27         5.91 o                         
   2   7   2         18.95          7.66         8.61 o                         
   3   7   2         59.63         48.01         9.81 o                         
  -8   8   2         15.00         19.21        10.10 o                         
  -7   8   2         77.45         50.66        13.67 o                         
  -6   8   2        122.76        131.78        18.70 o                         
  -5   8   2        201.23        193.20        15.65 o                         
  -4   8   2         74.09         71.76         9.27 o                         
  -3   8   2         14.39         13.29         5.36 o                         
  -2   8   2         11.35         13.09         5.69 o                         
  -1   8   2        205.58        196.33        12.53 o                         
   0   8   2         85.01         86.39         9.55 o                         
   1   8   2        112.94        136.54        12.05 o                         
   2   8   2         17.10          7.85        10.41 o                         
  -8   9   2         19.89         19.23        12.92 o                         
  -7   9   2          0.94         -6.26         8.39 o                         
  -6   9   2         39.14         23.22        10.13 o                         
  -5   9   2         21.91         29.38         7.29 o                         
  -4   9   2         99.27         99.50        10.98 o                         
  -3   9   2        278.35        266.60        17.04 o                         
  -2   9   2        133.39        135.46        13.04 o                         
  -1   9   2          2.26         11.11         6.85 o                         
   0   9   2          1.70          2.56        10.99 o                         
   1   9   2          6.76        -16.68        16.68 o                         
  -7  10   2         33.15         68.76        17.46 o                         
  -6  10   2         55.87         29.82        12.08 o                         
  -5  10   2         25.33         12.09         6.63 o                         
  -4  10   2          7.85         24.70         7.58 o                         
  -3  10   2         13.72          4.60         6.04 o                         
  -2  10   2         58.72         65.53        14.63 o                         
  -5  11   2         66.87         34.19        10.54 o                         
   1 -10   3         95.66        131.02        21.37 o                         
   2 -10   3         25.86          3.86        10.73 o                         
   3 -10   3         41.06         41.25        13.49 o                         
   4 -10   3          0.22         -8.21        11.75 o                         
   5 -10   3          3.46         -9.55         9.55 o                         
  -1  -9   3         68.77         83.23        16.81 o                         
   0  -9   3         12.99          3.68         9.67 o                         
   1  -9   3          1.99         -2.31         8.20 o                         
   2  -9   3        103.46         99.39        17.08 o                         
   3  -9   3         58.01         64.57        11.68 o                         
   4  -9   3         85.64         92.83        12.15 o                         
   5  -9   3         75.77         72.04        11.35 o                         
   6  -9   3         43.92         61.31        17.14 o                         
   7  -9   3          0.16         35.71        14.36 o                         
  -3  -8   3          3.08         -0.69         6.55 o                         
  -2  -8   3          6.62         11.79        14.18 o                         
  -1  -8   3         32.00         33.53         9.20 o                         
   0  -8   3        244.45        262.54        23.95 o                         
   1  -8   3        198.53        207.34        21.16 o                         
   2  -8   3        225.80        213.66        22.17 o                         
   3  -8   3          0.53          6.18         6.01 o                         
   4  -8   3         53.83         53.39         8.88 o                         
   5  -8   3          8.19          5.85         7.73 o                         
   6  -8   3         86.55        105.41        12.89 o                         
   7  -8   3         86.81        115.17        14.28 o                         
   8  -8   3         40.95         44.45        11.39 o                         
  -3  -7   3         70.06         68.87        10.29 o                         
  -2  -7   3         96.29        109.68        12.76 o                         
  -1  -7   3         35.27         40.03         8.40 o                         
   0  -7   3         22.97         26.47         6.68 o                         
   1  -7   3         78.93         71.62        12.67 o                         
   2  -7   3        347.21        310.54        24.18 o                         
   3  -7   3        498.92        460.94        42.77 o                         
   4  -7   3        166.01        178.76        10.81 o                         
   5  -7   3         61.15         69.07        10.75 o                         
   6  -7   3          8.48         -2.72        22.27 o                         
   7  -7   3          7.56         11.16         6.72 o                         
   8  -7   3         30.74         35.32        17.91 o                         
  -4  -6   3          4.13         16.07        14.57 o                         
  -3  -6   3          1.81          9.21         5.57 o                         
  -2  -6   3        151.26        166.31        13.64 o                         
  -1  -6   3        482.90        501.86        21.29 o                         
   0  -6   3        164.29        171.56        12.36 o                         
   1  -6   3        495.31        498.64        27.98 o                         
   2  -6   3         13.21          9.00         8.59 o                         
   3  -6   3          3.21          1.32         3.04 o                         
   4  -6   3          6.07          9.97         6.77 o                         
   5  -6   3          2.98          3.47         3.92 o                         
   6  -6   3         26.06         23.64         7.09 o                         
   7  -6   3        154.53        170.23        17.10 o                         
   8  -6   3         35.47         33.61         9.94 o                         
  -5  -5   3         98.55        107.38        22.45 o                         
  -4  -5   3        162.27        150.56        23.19 o                         
  -3  -5   3        138.31        145.55        18.51 o                         
  -2  -5   3         78.09         81.59         8.88 o                         
  -1  -5   3          0.65          2.79         3.10 o                         
   0  -5   3         14.86         23.80         4.73 o                         
   1  -5   3         18.46         16.03         3.06 o                         
   2  -5   3       1508.34       1552.98        27.97 o                         
   3  -5   3       2382.26       2399.81        31.53 o                         
   4  -5   3        260.64        281.63        12.10 o                         
   5  -5   3          2.75          4.89         5.68 o                         
   6  -5   3          1.82         12.93         6.79 o                         
   7  -5   3          1.79          1.73        13.38 o                         
   8  -5   3         64.68         78.31        19.62 o                         
  -6  -4   3          9.50         13.35        21.31 o                         
  -5  -4   3         42.63         28.45        13.58 o                         
  -4  -4   3          1.95         -1.50         7.45 o                         
  -3  -4   3          1.03          1.52         5.53 o                         
  -2  -4   3        420.53        379.29        14.47 o                         
  -1  -4   3        366.33        335.89         8.62 o                         
   0  -4   3       2403.51       2597.79        25.58 o                         
   1  -4   3       3158.58       3531.80        39.25 o                         
   2  -4   3        510.57        531.37        15.29 o                         
   3  -4   3        111.53        111.58         5.49 o                         
   4  -4   3        100.81         97.58         7.05 o                         
   5  -4   3         17.26         16.72         6.93 o                         
   6  -4   3        111.56         96.15        13.22 o                         
   7  -4   3         22.39         26.02         9.45 o                         
   8  -4   3          0.33        -11.27        13.28 o                         
  -7  -3   3          1.69         -9.69         9.69 o                         
  -6  -3   3         21.72         24.64        10.05 o                         
  -5  -3   3         32.51         39.14        10.18 o                         
  -4  -3   3        574.78        605.84        40.87 o                         
  -3  -3   3        331.95        336.47        13.70 o                         
  -2  -3   3         54.41         42.35         4.03 o                         
  -1  -3   3         10.06         12.77         3.33 o                         
   0  -3   3          1.37          1.24         2.22 o                         
   1  -3   3         14.33         23.41         2.35 o                         
   2  -3   3       3461.73       3367.24        25.39 o                         
   3  -3   3        165.90        134.49         9.70 o                         
   4  -3   3         45.27         43.37         8.77 o                         
   5  -3   3        138.76        113.33        18.32 o                         
   6  -3   3          4.34         14.67         7.95 o                         
   7  -3   3          0.91         11.05        11.11 o                         
   8  -3   3         87.35        124.05        25.56 o                         
  -7  -2   3         33.28         31.42         8.88 o                         
  -6  -2   3         26.45         32.12         9.23 o                         
  -5  -2   3         23.04         19.48         8.22 o                         
  -4  -2   3        106.39        102.02        11.30 o                         
  -3  -2   3        100.15         95.13         4.70 o                         
  -2  -2   3       1559.66       1462.74        16.30 o                         
  -1  -2   3       1198.98       1200.59        15.30 o                         
   0  -2   3        307.44        316.61         9.59 o                         
   1  -2   3        634.46        670.98        13.89 o                         
   2  -2   3          2.98          3.97         2.14 o                         
   3  -2   3        576.04        566.67        10.81 o                         
   4  -2   3       1107.33       1093.10        17.32 o                         
   5  -2   3        670.76        742.14        21.61 o                         
   6  -2   3         41.15         61.19        15.95 o                         
   7  -2   3          4.02          6.59        10.84 o                         
   8  -2   3         18.15         33.19        15.20 o                         
  -8  -1   3          5.56          0.15        20.54 o                         
  -7  -1   3         12.26         11.76         8.37 o                         
  -6  -1   3        114.04        126.41        14.86 o                         
  -5  -1   3        739.14        772.84        37.10 o                         
  -4  -1   3        336.83        318.61        10.46 o                         
  -3  -1   3         43.30         42.45         2.94 o                         
  -2  -1   3       1086.00       1092.31        10.77 o                         
  -1  -1   3         86.16         79.20         4.32 o                         
   0  -1   3         46.92         46.19         2.91 o                         
   1  -1   3       6264.45       6501.47        44.04 o                         
   2  -1   3       1762.39       1790.55        21.00 o                         
   3  -1   3         37.75         31.06         3.30 o                         
   4  -1   3         26.79         26.46         3.58 o                         
   5  -1   3         17.85         24.28         4.43 o                         
   6  -1   3          1.22          0.41        10.99 o                         
   7  -1   3         11.43          6.26        12.61 o                         
  -8   0   3         20.73         13.87         8.59 o                         
  -7   0   3         55.13         54.14         9.27 o                         
  -6   0   3          0.54         -0.80         6.81 o                         
  -5   0   3         29.13         35.57         4.37 o                         
  -4   0   3          9.37          9.52         3.21 o                         
  -3   0   3        916.01        872.98        13.05 o                         
  -2   0   3       6030.60       5842.60        25.56 o                         
  -1   0   3       3302.18       3345.82        24.98 o                         
   0   0   3        584.89        593.66        10.98 o                         
   1   0   3        429.73        460.28         9.96 o                         
   2   0   3       1100.19       1122.97        11.43 o                         
   3   0   3        234.44        248.41         8.27 o                         
   4   0   3        605.45        599.61        14.04 o                         
   5   0   3        236.06        206.87        23.10 o                         
   6   0   3         80.12         75.42        11.96 o                         
   7   0   3          0.82          6.69        11.63 o                         
  -8   1   3          0.32        -10.40        10.40 o                         
  -7   1   3         61.71         65.06         8.39 o                         
  -6   1   3       1211.57       1229.58        28.32 o                         
  -5   1   3        889.99        910.78        17.03 o                         
  -4   1   3        391.47        379.11         8.52 o                         
  -3   1   3         29.97         33.25         2.78 o                         
  -2   1   3       1822.94       1929.36        14.57 o                         
  -1   1   3         69.03         60.38         3.01 o                         
   0   1   3       2151.92       2238.14        77.26 o                         
   1   1   3         78.22         69.63         3.86 o                         
   2   1   3        237.55        225.61         7.59 o                         
   3   1   3         75.06         68.80         5.12 o                         
   4   1   3         75.27         70.64         9.40 o                         
   5   1   3          2.09         -7.23         7.23 o                         
   6   1   3         10.47         21.83         9.49 o                         
   7   1   3         11.57          3.48        12.74 o                         
  -9   2   3          2.74         20.52        16.38 o                         
  -8   2   3          3.42         19.08         7.50 o                         
  -7   2   3          3.60          5.69         5.76 o                         
  -6   2   3         13.94          3.71         3.56 o                         
  -5   2   3         68.90         78.60         6.05 o                         
  -4   2   3       1559.98       1548.64        16.27 o                         
  -3   2   3         57.45         45.26         2.96 o                         
  -2   2   3       1869.02       1757.81        23.96 o                         
  -1   2   3        537.54        552.85         8.81 o                         
   0   2   3         67.73         90.64         3.43 o                         
   1   2   3        150.68        171.78         6.66 o                         
   2   2   3         96.41         88.63         5.62 o                         
   3   2   3        143.13        143.00         7.79 o                         
   4   2   3        733.53        718.11        20.03 o                         
   5   2   3        289.53        267.73        28.48 o                         
   6   2   3          1.65        -17.25        34.24 o                         
   7   2   3          0.26         -2.60        10.01 o                         
  -9   3   3          2.03         -7.72         9.11 o                         
  -8   3   3         26.85         21.70         8.09 o                         
  -7   3   3         91.75         92.30         8.53 o                         
  -6   3   3        847.61        811.29        17.76 o                         
  -5   3   3        451.88        471.75        12.30 o                         
  -4   3   3        418.61        401.56         9.44 o                         
  -3   3   3        831.46        834.31        14.77 o                         
  -2   3   3         12.21         14.33         1.81 o                         
  -1   3   3          1.95          6.95         2.83 o                         
   0   3   3        554.34        523.35         8.46 o                         
   1   3   3        695.75        720.67        14.37 o                         
   2   3   3        120.87        117.53         7.12 o                         
   3   3   3        124.35        119.63         8.73 o                         
   4   3   3          5.06          6.15         5.00 o                         
   5   3   3         18.20         14.14         7.51 o                         
   6   3   3         15.37         31.32        15.35 o                         
  -9   4   3         15.28          5.70         8.01 o                         
  -8   4   3          9.02         14.57         7.22 o                         
  -7   4   3         21.54          3.27         6.59 o                         
  -6   4   3         37.49         34.16         5.69 o                         
  -5   4   3        532.34        527.30        13.08 o                         
  -4   4   3         48.58         47.20         3.56 o                         
  -3   4   3         40.47         29.95         2.63 o                         
  -2   4   3        672.07        670.75        11.70 o                         
  -1   4   3        467.46        454.89        10.34 o                         
   0   4   3        324.00        316.93        10.76 o                         
   1   4   3        326.36        335.64        11.38 o                         
   2   4   3        413.01        407.73        14.78 o                         
   3   4   3        239.78        227.48        15.19 o                         
   4   4   3        215.57        235.83        16.51 o                         
   5   4   3         20.41         16.16        13.81 o                         
  -9   5   3         25.89         35.34         9.74 o                         
  -8   5   3         29.26         37.81         9.87 o                         
  -7   5   3         24.68         31.15         7.99 o                         
  -6   5   3         85.62         76.86         7.22 o                         
  -5   5   3        426.25        403.55        15.50 o                         
  -4   5   3        112.96        106.59         5.44 o                         
  -3   5   3        565.72        548.11        10.31 o                         
  -2   5   3        697.38        689.50        13.92 o                         
  -1   5   3        556.54        507.11        15.76 o                         
   0   5   3        907.84        860.37        21.06 o                         
   1   5   3        258.99        257.89        13.04 o                         
   2   5   3          1.69         -0.32         5.48 o                         
   3   5   3         54.99         56.22         9.87 o                         
   4   5   3         12.85         12.05         6.46 o                         
  -9   6   3         26.61         32.98         9.83 o                         
  -8   6   3          2.17         -7.36         7.36 o                         
  -7   6   3         31.70         37.64         8.74 o                         
  -6   6   3          7.89          6.64         4.42 o                         
  -5   6   3        229.97        230.45        21.25 o                         
  -4   6   3        982.80        970.68        24.90 o                         
  -3   6   3       1027.70       1018.86        26.10 o                         
  -2   6   3        127.20        112.77         9.74 o                         
  -1   6   3        921.28        884.01        22.00 o                         
   0   6   3        127.64        124.35         9.52 o                         
   1   6   3        190.86        175.57        13.08 o                         
   2   6   3        278.15        306.15        16.03 o                         
   3   6   3         52.76         66.01        19.17 o                         
   4   6   3         61.75         48.86        11.23 o                         
  -8   7   3         94.95        128.78        22.53 o                         
  -7   7   3         27.94         34.64        13.60 o                         
  -6   7   3         87.48         95.88        16.30 o                         
  -5   7   3          0.46         -7.98         7.98 o                         
  -4   7   3          2.78          1.28         5.00 o                         
  -3   7   3        179.74        184.57        12.87 o                         
  -2   7   3        521.02        498.22        17.16 o                         
  -1   7   3         98.70         85.99         8.69 o                         
   0   7   3        205.03        207.74        12.78 o                         
   1   7   3         88.02        106.17        10.30 o                         
   2   7   3          3.64          2.99         5.48 o                         
   3   7   3         21.64         21.79        11.89 o                         
  -8   8   3          7.15         -5.37        10.27 o                         
  -7   8   3          1.47         13.55        11.75 o                         
  -6   8   3         46.90         39.85        11.95 o                         
  -5   8   3        155.17        154.13        20.17 o                         
  -4   8   3        281.08        269.40        15.94 o                         
  -3   8   3        127.13        112.29        11.46 o                         
  -2   8   3          1.45         -4.93         4.99 o                         
  -1   8   3         30.23         45.14         7.52 o                         
   0   8   3         20.81         22.75         7.73 o                         
   1   8   3         54.00         35.74         9.06 o                         
   2   8   3         26.01         23.02        10.39 o                         
  -7   9   3          1.71         -5.45         9.95 o                         
  -6   9   3          0.23          7.49         8.89 o                         
  -5   9   3          3.18          1.75         5.60 o                         
  -4   9   3          0.38         -2.67         5.67 o                         
  -3   9   3        234.23        252.29        17.32 o                         
  -2   9   3        270.96        285.96        18.73 o                         
  -1   9   3         86.94         87.79        12.01 o                         
   0   9   3          4.45         11.62         6.62 o                         
  -6  10   3         74.37         66.90        15.91 o                         
  -5  10   3         72.14         81.29        15.92 o                         
  -4  10   3         22.08         23.11         7.02 o                         
  -3  10   3         11.67         -4.49         6.12 o                         
  -2  10   3         18.79         25.39         8.23 o                         
   1 -10   4         19.85         36.46        13.66 o                         
   2 -10   4         68.83         56.27        14.71 o                         
   3 -10   4        144.11        179.15        25.11 o                         
   4 -10   4         40.04         53.71        12.51 o                         
   5 -10   4         25.45         39.28         9.49 o                         
   6 -10   4          1.55        -14.00        14.00 o                         
  -1  -9   4        114.08        113.35        18.34 o                         
   0  -9   4         66.54         53.49        14.32 o                         
   1  -9   4         73.04         49.25        13.09 o                         
   2  -9   4         55.39         53.00        14.41 o                         
   3  -9   4          0.59         14.96         7.21 o                         
   4  -9   4         14.24         11.34         8.30 o                         
   5  -9   4         43.13         36.87        12.69 o                         
   6  -9   4         37.83         53.91        10.57 o                         
   7  -9   4          7.57         16.06        12.80 o                         
  -3  -8   4          5.28          4.77        14.32 o                         
  -2  -8   4          0.83         -6.91         6.91 o                         
  -1  -8   4          3.38          5.31         7.98 o                         
   0  -8   4        200.11        156.82        19.44 o                         
   1  -8   4         69.67         81.37        15.16 o                         
   2  -8   4        185.13        229.75        23.29 o                         
   3  -8   4        190.87        218.52        16.33 o                         
   4  -8   4         21.14         14.53         5.92 o                         
   5  -8   4         24.15          6.08         6.04 o                         
   6  -8   4         12.52          6.58         5.93 o                         
   7  -8   4         10.33         11.89         9.37 o                         
  -4  -7   4         21.76         20.13        13.70 o                         
  -3  -7   4          0.88          6.95         5.74 o                         
  -2  -7   4        134.58        126.90        13.18 o                         
  -1  -7   4        332.71        359.08        19.92 o                         
   0  -7   4        216.88        214.27        21.09 o                         
   1  -7   4         41.66         37.31        10.99 o                         
   2  -7   4         30.52         37.33        11.50 o                         
   3  -7   4         12.19          6.09         5.72 o                         
   4  -7   4         94.36         82.79         9.83 o                         
   5  -7   4        523.04        519.29        18.93 o                         
   6  -7   4        100.47        101.61        12.88 o                         
   7  -7   4          0.19         -0.68         7.64 o                         
   8  -7   4         19.49         26.99        12.46 o                         
  -4  -6   4         61.15         33.61        15.80 o                         
  -3  -6   4          3.21         10.43         6.39 o                         
  -2  -6   4         20.44         20.23         6.01 o                         
  -1  -6   4         11.05         15.82         4.18 o                         
   0  -6   4        159.30        167.25        12.53 o                         
   1  -6   4        651.55        756.30        34.55 o                         
   2  -6   4        825.46        846.58        36.32 o                         
   3  -6   4        158.24        164.60         9.57 o                         
   4  -6   4        421.17        402.33        15.25 o                         
   5  -6   4          7.19         10.46         5.11 o                         
   6  -6   4        136.55        141.20        14.38 o                         
   7  -6   4         28.04         32.01        10.79 o                         
   8  -6   4         28.84         41.84        11.28 o                         
  -5  -5   4         11.85         45.31        18.94 o                         
  -4  -5   4         52.07         52.89        16.62 o                         
  -3  -5   4        177.26        226.73        34.57 o                         
  -2  -5   4        292.93        289.62        15.94 o                         
  -1  -5   4        554.15        569.37        15.52 o                         
   0  -5   4         36.07         34.19         6.05 o                         
   1  -5   4        135.62        147.94         9.52 o                         
   2  -5   4        319.12        320.22        10.89 o                         
   3  -5   4        294.84        286.90         9.61 o                         
   4  -5   4        507.95        493.84        16.26 o                         
   5  -5   4        448.37        454.90        21.57 o                         
   6  -5   4         11.73          9.41         5.96 o                         
   7  -5   4          1.46         -5.80         9.34 o                         
   8  -5   4          0.06         -1.37        11.45 o                         
  -6  -4   4         77.07         89.85        16.01 o                         
  -5  -4   4        262.66        267.63        21.98 o                         
  -4  -4   4          5.16         -3.33        12.86 o                         
  -3  -4   4        173.72        173.17        11.86 o                         
  -2  -4   4         76.62         78.30         6.04 o                         
  -1  -4   4        161.48        157.10         7.75 o                         
   0  -4   4        842.41        846.32        14.02 o                         
   1  -4   4       1932.91       1975.78        27.22 o                         
   2  -4   4       1130.18       1099.37        21.77 o                         
   3  -4   4         49.05         52.99         4.33 o                         
   4  -4   4          6.24          6.46         5.25 o                         
   5  -4   4          0.89         -0.72         6.42 o                         
   6  -4   4         40.64         36.94         9.17 o                         
   7  -4   4         24.01         -9.37        14.14 o                         
   8  -4   4         63.07         43.41        13.96 o                         
  -7  -3   4          0.46         -9.36         9.36 o                         
  -6  -3   4          0.36          6.50         7.82 o                         
  -5  -3   4         23.29         30.38        10.57 o                         
  -4  -3   4        266.25        278.75        19.03 o                         
  -3  -3   4        213.67        203.48         7.81 o                         
  -2  -3   4        953.37        989.10        17.20 o                         
  -1  -3   4        801.58        847.76        15.43 o                         
   0  -3   4        247.32        258.61         8.35 o                         
   1  -3   4         10.29          7.66         2.00 o                         
   2  -3   4       2127.84       2124.98        21.73 o                         
   3  -3   4        738.92        728.41        16.15 o                         
   4  -3   4        341.46        337.93        17.79 o                         
   5  -3   4         79.78         75.93        10.26 o                         
   6  -3   4         14.23         13.18        11.56 o                         
   7  -3   4          0.17         -8.47        12.80 o                         
   8  -3   4          4.11         -4.29        11.75 o                         
  -7  -2   4          9.18         30.86        11.35 o                         
  -6  -2   4        212.17        205.42        18.28 o                         
  -5  -2   4        519.24        468.95        24.10 o                         
  -4  -2   4         94.71         72.29         9.38 o                         
  -3  -2   4          2.86          2.35         2.25 o                         
  -2  -2   4       1518.59       1579.37        19.51 o                         
  -1  -2   4          5.20          0.04         2.14 o                         
   1  -2   4        114.51         85.89         4.24 o                         
   2  -2   4         60.12         53.59         4.68 o                         
   3  -2   4        218.53        208.22         8.29 o                         
   4  -2   4         60.05         51.88         5.07 o                         
   5  -2   4          5.29          1.26         4.12 o                         
   6  -2   4         21.44         27.38        13.55 o                         
   7  -2   4         72.38         89.55        20.13 o                         
  -8  -1   4          2.38          5.30         8.14 o                         
  -7  -1   4          1.48         -8.50         8.50 o                         
  -6  -1   4          5.43         16.89         9.69 o                         
  -5  -1   4         84.12         87.07        11.65 o                         
  -4  -1   4       1055.92       1038.15        19.55 o                         
  -3  -1   4        308.70        290.31         7.51 o                         
  -2  -1   4        185.54        230.73         9.77 o                         
  -1  -1   4        111.84        106.79         4.31 o                         
   0  -1   4       1826.69       1804.40        44.25 o                         
   1  -1   4        577.27        583.06        11.12 o                         
   2  -1   4       4874.89       5244.82        82.05 o                         
   3  -1   4       2404.49       2493.50        45.98 o                         
   4  -1   4        320.19        316.34        10.30 o                         
   5  -1   4        329.79        282.44        29.80 o                         
   6  -1   4         50.62         55.70        15.82 o                         
   7  -1   4         33.30         20.62        12.64 o                         
  -8   0   4         60.96         43.06         9.95 o                         
  -7   0   4         56.09         54.58        23.14 o                         
  -6   0   4         44.71         43.52         6.89 o                         
  -5   0   4        263.82        241.74         9.24 o                         
  -4   0   4          6.61          4.85         2.17 o                         
  -3   0   4       1080.32       1096.47        13.51 o                         
  -2   0   4       1949.02       1942.64        20.70 o                         
  -1   0   4       1637.38       1640.43        34.53 o                         
   0   0   4        827.84        767.53        11.30 o                         
   1   0   4       2194.44       2414.34        24.71 o                         
   2   0   4          6.59          9.90         2.12 o                         
   3   0   4          4.72          5.78         4.34 o                         
   4   0   4         45.68         49.82         5.13 o                         
   5   0   4         43.80         55.98         8.81 o                         
   6   0   4         45.35         57.17        16.95 o                         
   7   0   4          4.67        -14.30        14.30 o                         
  -8   1   4          0.83         -5.59        15.30 o                         
  -7   1   4          7.36          8.41         5.51 o                         
  -6   1   4        116.27        115.24         7.54 o                         
  -5   1   4        517.13        495.34        12.83 o                         
  -4   1   4       2358.73       2398.99        24.81 o                         
  -3   1   4        679.92        620.55        10.00 o                         
  -2   1   4        200.68        173.38         4.61 o                         
  -1   1   4         67.26         66.90         3.41 o                         
   0   1   4       1858.58       2060.28        15.89 o                         
   1   1   4          5.04         12.81         1.92 o                         
   2   1   4       2169.42       2050.39        29.01 o                         
   3   1   4        247.83        243.29         9.22 o                         
   4   1   4        352.42        342.90        12.21 o                         
   5   1   4         62.50         49.18         7.44 o                         
   6   1   4          3.97          9.99         7.70 o                         
   7   1   4          0.09         -0.84        12.88 o                         
  -9   2   4         24.65          2.73        10.79 o                         
  -8   2   4        150.47        168.12        16.42 o                         
  -7   2   4         44.46         60.86         8.32 o                         
  -6   2   4          0.43          2.80         3.41 o                         
  -5   2   4         17.95         18.96         3.59 o                         
  -4   2   4        407.73        411.24         8.98 o                         
  -3   2   4       1093.25       1152.23        10.52 o                         
  -2   2   4       6454.56       6532.05        31.38 o                         
  -1   2   4        116.92         96.65         4.36 o                         
   0   2   4        143.63        125.09         4.29 o                         
   1   2   4        231.22        211.30         6.57 o                         
   2   2   4        168.76        160.84         7.54 o                         
   3   2   4         28.06         27.72         4.30 o                         
   4   2   4        214.40        208.13        11.47 o                         
   5   2   4        110.30        113.16        13.62 o                         
   6   2   4         35.53         44.05        32.94 o                         
  -9   3   4          4.51         11.23         7.98 o                         
  -8   3   4          0.35         17.54        13.76 o                         
  -7   3   4         13.24         15.48         4.83 o                         
  -6   3   4        370.46        352.52        12.17 o                         
  -5   3   4        332.55        325.42        10.57 o                         
  -4   3   4        203.93        190.52         6.31 o                         
  -3   3   4        500.85        504.16         8.34 o                         
  -2   3   4        616.83        647.26        15.16 o                         
  -1   3   4        211.17        226.28         6.99 o                         
   0   3   4        188.70        222.79         5.98 o                         
   1   3   4        433.71        420.79        11.36 o                         
   2   3   4        528.60        505.65        14.00 o                         
   3   3   4        160.89        159.82        10.06 o                         
   4   3   4          4.60          2.27         4.69 o                         
   5   3   4         10.44         -2.96        13.48 o                         
   6   3   4          0.32          6.29        13.96 o                         
  -9   4   4         11.59         -0.68         7.21 o                         
  -8   4   4         70.47         84.89         8.85 o                         
  -7   4   4         38.20         45.42         6.40 o                         
  -6   4   4          0.42          0.07         3.37 o                         
  -5   4   4         38.58         35.77         4.28 o                         
  -4   4   4         25.37         26.67         3.05 o                         
  -3   4   4        611.41        584.36         9.76 o                         
  -2   4   4       1518.42       1493.03        18.87 o                         
  -1   4   4       1239.06       1233.36        17.52 o                         
   0   4   4         68.08         63.50         4.40 o                         
   1   4   4        195.99        199.89        11.42 o                         
   2   4   4          5.58          4.79         7.53 o                         
   3   4   4         54.63         40.74         9.55 o                         
   4   4   4        144.22        155.39        14.21 o                         
   5   4   4        100.33        120.27        23.44 o                         
  -9   5   4         10.96         27.57         9.45 o                         
  -8   5   4          1.84          3.46        10.43 o                         
  -7   5   4         76.89         82.29         8.08 o                         
  -6   5   4        253.86        261.08        12.41 o                         
  -5   5   4        129.91        115.17         9.17 o                         
  -4   5   4         50.53         59.99         5.35 o                         
  -3   5   4        455.64        439.99        15.50 o                         
  -2   5   4          2.58          3.24         2.83 o                         
  -1   5   4        221.02        212.08         8.37 o                         
   0   5   4        511.60        508.71        15.30 o                         
   1   5   4        168.39        151.13        10.80 o                         
   2   5   4         59.65         56.57         9.10 o                         
   3   5   4          4.48         -5.00         6.75 o                         
   4   5   4          0.40         -7.73        15.95 o                         
  -9   6   4         11.94         -2.97        13.52 o                         
  -8   6   4         18.05         35.54        14.53 o                         
  -7   6   4          0.48         -3.32        11.59 o                         
  -6   6   4         16.08         16.60         7.71 o                         
  -5   6   4         76.42         70.57         8.75 o                         
  -4   6   4        131.96        123.50         7.90 o                         
  -3   6   4        329.20        335.58        10.97 o                         
  -2   6   4       1617.51       1566.34        29.30 o                         
  -1   6   4        369.95        356.34        14.82 o                         
   0   6   4          9.05          7.82         5.58 o                         
   1   6   4         51.42         39.70         7.03 o                         
   2   6   4          3.59          5.49         5.35 o                         
   3   6   4         33.23         39.43         9.01 o                         
  -8   7   4          4.57         14.84        11.11 o                         
  -7   7   4         70.76         67.06        15.88 o                         
  -6   7   4        548.22        537.08        35.90 o                         
  -5   7   4        263.02        264.51        24.81 o                         
  -4   7   4         17.83         13.49         4.82 o                         
  -3   7   4        128.96        108.84        10.52 o                         
  -2   7   4          0.60          3.89         4.67 o                         
  -1   7   4        165.24        155.52        11.19 o                         
   0   7   4        381.26        384.25        17.73 o                         
   1   7   4        100.76         99.55         9.95 o                         
   2   7   4         23.42         27.50         8.89 o                         
  -8   8   4         17.81         41.04        16.83 o                         
  -7   8   4         16.72         -0.11        10.81 o                         
  -6   8   4         12.89          3.68         8.29 o                         
  -5   8   4          3.76         -3.60         9.43 o                         
  -4   8   4         78.42         92.88        10.38 o                         
  -3   8   4        209.85        236.27        15.77 o                         
  -2   8   4        234.24        237.46        13.82 o                         
  -1   8   4         30.57         31.80         6.78 o                         
   0   8   4         18.04         16.38         6.88 o                         
   1   8   4         76.11         74.76        12.16 o                         
  -7   9   4        111.79        134.93        22.06 o                         
  -6   9   4        103.01         85.51        18.22 o                         
  -5   9   4          4.02         13.73        11.08 o                         
  -4   9   4          1.76         10.55         6.69 o                         
  -3   9   4        107.83        109.39        12.39 o                         
  -2   9   4         74.23        101.94        12.68 o                         
  -1   9   4        101.73        121.62        11.56 o                         
   0   9   4         76.60         54.57        10.51 o                         
  -6  10   4          0.92        -10.06        12.05 o                         
  -5  10   4         48.71         38.50        13.61 o                         
  -4  10   4         85.04        102.13        12.81 o                         
  -3  10   4         53.33         66.16        10.92 o                         
  -2  10   4          2.08          0.34         9.16 o                         
   1 -10   5          0.22          0.69        10.87 o                         
   2 -10   5          9.69         10.57        10.97 o                         
   3 -10   5         54.39         64.82        19.33 o                         
   4 -10   5         37.21         42.15        10.79 o                         
   5 -10   5         96.27        106.17        14.21 o                         
   6 -10   5          7.53          8.02        11.84 o                         
  -1  -9   5         10.92         13.82         9.41 o                         
   0  -9   5         38.42         45.93        13.73 o                         
   1  -9   5        184.51        205.07        24.51 o                         
   2  -9   5        131.65        143.91        20.71 o                         
   3  -9   5         48.02         63.98        10.50 o                         
   4  -9   5          0.53         -0.78         7.30 o                         
   5  -9   5          2.20         -7.84         7.84 o                         
   6  -9   5         31.56         38.85        14.22 o                         
  -3  -8   5         44.02         51.05        16.19 o                         
  -2  -8   5         60.09         59.68        10.40 o                         
  -1  -8   5         24.34         22.02         9.53 o                         
   0  -8   5         11.77         11.22         4.84 o                         
   1  -8   5         70.79         67.39        15.14 o                         
   2  -8   5        312.69        318.18        27.72 o                         
   3  -8   5        121.87        106.94        12.39 o                         
   4  -8   5        175.68        193.31        15.92 o                         
   5  -8   5         35.21         25.53         7.92 o                         
   6  -8   5          4.33          7.56         7.09 o                         
   7  -8   5         13.69         20.80        14.20 o                         
  -4  -7   5          1.63         -6.11        14.84 o                         
  -3  -7   5          0.70        -16.10        16.10 o                         
  -2  -7   5        153.49        150.44        14.19 o                         
  -1  -7   5         73.14         75.43        14.66 o                         
   0  -7   5        104.98        133.87        11.20 o                         
   1  -7   5        109.48        148.65        18.21 o                         
   2  -7   5         55.77         68.74        12.29 o                         
   3  -7   5         40.24         38.00         8.23 o                         
   4  -7   5         17.36         12.93         6.14 o                         
   5  -7   5         36.42         25.75         7.99 o                         
   6  -7   5         25.82         21.34        14.73 o                         
   7  -7   5         56.96         49.66        10.55 o                         
  -4  -6   5         70.22         72.82        19.71 o                         
  -3  -6   5        153.21        166.37        14.20 o                         
  -2  -6   5         94.65        109.55        11.54 o                         
  -1  -6   5          7.28          6.28         5.08 o                         
   0  -6   5          0.90         -3.83         4.24 o                         
   1  -6   5          6.59          3.80         7.44 o                         
   2  -6   5        294.44        282.85        15.40 o                         
   3  -6   5       1936.41       1858.14        50.87 o                         
   4  -6   5        751.70        736.57        63.78 o                         
   5  -6   5          9.25          9.14         6.28 o                         
   6  -6   5         75.30         65.03        10.64 o                         
   7  -6   5          0.42          5.26         8.18 o                         
  -5  -5   5         42.90         80.91        21.69 o                         
  -4  -5   5          3.86         15.61        13.63 o                         
  -3  -5   5          3.99          5.84         5.50 o                         
  -2  -5   5        227.68        240.32        10.89 o                         
  -1  -5   5        756.72        769.96        18.61 o                         
   0  -5   5        208.53        212.72         9.85 o                         
   1  -5   5        384.56        371.50        16.67 o                         
   2  -5   5        118.64        121.48        10.37 o                         
   3  -5   5          3.21          4.00         2.80 o                         
   4  -5   5        288.62        299.04        13.14 o                         
   5  -5   5        170.80        181.10        14.58 o                         
   6  -5   5          0.50          2.49         8.78 o                         
   7  -5   5         16.72         18.04        11.75 o                         
  -6  -4   5         19.49         36.70        16.65 o                         
  -5  -4   5         91.31         93.24        19.39 o                         
  -4  -4   5        154.62        166.57        23.86 o                         
  -3  -4   5        503.37        500.69        19.84 o                         
  -2  -4   5         78.04         80.71         6.23 o                         
  -1  -4   5        105.61        109.81         7.01 o                         
   0  -4   5         16.55          4.92         3.24 o                         
   1  -4   5        362.07        355.63         8.64 o                         
   2  -4   5       1604.25       1554.32        25.18 o                         
   3  -4   5       1112.84       1043.90        17.99 o                         
   4  -4   5         66.49         60.12        13.13 o                         
   5  -4   5         20.50          4.35         6.02 o                         
   6  -4   5         34.46         20.07        10.75 o                         
   7  -4   5          1.26          6.96        12.73 o                         
  -7  -3   5         37.71         27.28         9.12 o                         
  -6  -3   5          4.39          4.96         8.09 o                         
  -5  -3   5          0.51          5.52         8.00 o                         
  -4  -3   5          1.99         -5.76         8.25 o                         
  -3  -3   5        315.02        333.94        11.16 o                         
  -2  -3   5       2888.71       2924.02        31.14 o                         
  -1  -3   5        851.12        830.39        16.07 o                         
   0  -3   5        163.16        156.40         6.41 o                         
   1  -3   5        282.88        279.64         7.34 o                         
   2  -3   5         40.86         35.92         3.75 o                         
   3  -3   5         21.57         27.23         4.59 o                         
   4  -3   5        773.05        793.00        38.05 o                         
   5  -3   5        129.68        155.47        20.40 o                         
   6  -3   5         13.72          4.65         9.61 o                         
   7  -3   5          4.22        -12.52        12.52 o                         
  -7  -2   5          0.34        -10.46        10.46 o                         
  -6  -2   5         82.05         84.16        12.53 o                         
  -5  -2   5        187.99        190.00        16.53 o                         
  -4  -2   5        524.76        487.60        14.70 o                         
  -3  -2   5        120.50        123.56        10.20 o                         
  -2  -2   5         32.95         36.42         3.70 o                         
  -1  -2   5        157.03        149.61         5.96 o                         
   0  -2   5        542.99        568.40        11.66 o                         
   1  -2   5        417.93        419.90        11.10 o                         
   2  -2   5        169.17        156.64         9.88 o                         
   3  -2   5         12.02         13.55         3.54 o                         
   4  -2   5        143.39        115.81        16.13 o                         
   5  -2   5        102.04         96.69         9.54 o                         
   6  -2   5          9.67          6.02        10.52 o                         
   7  -2   5         29.65         42.99        18.03 o                         
  -8  -1   5         23.71         26.04        14.35 o                         
  -7  -1   5          6.86         16.72         8.47 o                         
  -6  -1   5         22.23         21.60         8.13 o                         
  -5  -1   5         19.64         17.78         5.32 o                         
  -4  -1   5        579.07        589.15        13.06 o                         
  -3  -1   5       1507.72       1539.32        22.59 o                         
  -2  -1   5        849.91        813.19        23.17 o                         
  -1  -1   5        185.48        214.16         6.51 o                         
   0  -1   5         46.67         48.50         4.12 o                         
   1  -1   5       1995.48       2188.99        23.29 o                         
   2  -1   5         53.06         55.20         4.54 o                         
   3  -1   5        354.36        358.70         8.66 o                         
   4  -1   5        498.88        511.00        13.76 o                         
   5  -1   5        249.18        202.71        40.52 o                         
   6  -1   5         32.22         33.55        14.60 o                         
   7  -1   5         21.43         17.05        14.14 o                         
  -8   0   5          2.03          9.17         8.49 o                         
  -7   0   5          9.88          3.59         8.43 o                         
  -6   0   5        393.80        384.16        16.70 o                         
  -5   0   5        460.22        438.78        12.45 o                         
  -4   0   5        284.18        285.29         8.18 o                         
  -3   0   5         62.87         56.82         3.75 o                         
  -2   0   5        115.36        120.41         4.90 o                         
  -1   0   5         21.14         30.37         2.94 o                         
   0   0   5        540.49        501.84        13.04 o                         
   1   0   5       2415.28       2556.82        23.64 o                         
   2   0   5        172.93        171.29         7.84 o                         
   3   0   5        245.89        228.25         9.17 o                         
   4   0   5         21.78         17.40         4.16 o                         
   5   0   5         60.89         49.94         6.40 o                         
   6   0   5         43.06         39.40        13.03 o                         
   7   0   5        101.54        139.30        25.53 o                         
  -8   1   5         25.31         13.53         6.57 o                         
  -7   1   5          1.93          4.63         5.27 o                         
  -6   1   5          6.49          4.52         3.03 o                         
  -5   1   5         55.67         58.37         4.60 o                         
  -4   1   5        391.88        391.85         9.32 o                         
  -3   1   5       2333.55       2332.75        24.78 o                         
  -2   1   5       2044.93       2065.87        40.20 o                         
  -1   1   5       3063.28       3386.44        23.86 o                         
   0   1   5        352.24        419.10         8.21 o                         
   1   1   5         71.64         83.83         4.53 o                         
   2   1   5          2.44         -0.20         2.83 o                         
   3   1   5        146.25        130.36         7.56 o                         
   4   1   5        586.11        552.75        15.88 o                         
   5   1   5        135.08        133.55        10.25 o                         
   6   1   5         19.57         31.29        22.59 o                         
  -9   2   5         12.06          3.72         8.98 o                         
  -8   2   5          0.28          0.12         5.99 o                         
  -7   2   5         42.88         35.88         4.91 o                         
  -6   2   5        736.56        734.09        17.43 o                         
  -5   2   5        479.22        506.86        13.07 o                         
  -4   2   5         61.98         57.81         3.95 o                         
  -3   2   5        443.33        436.02         7.20 o                         
  -2   2   5          3.58          5.16         2.08 o                         
  -1   2   5        899.09       1030.54        18.08 o                         
   0   2   5       2529.76       2570.25        54.42 o                         
   1   2   5        494.38        495.79         9.94 o                         
   2   2   5          2.43          0.87         3.27 o                         
   3   2   5          1.71          1.89         3.56 o                         
   4   2   5         29.91         26.86         5.16 o                         
   5   2   5          5.90          5.34         4.75 o                         
   6   2   5         57.77         77.67        18.48 o                         
  -9   3   5          8.71         20.63        19.05 o                         
  -8   3   5          0.49         16.80         8.01 o                         
  -7   3   5          4.76          0.54         3.80 o                         
  -6   3   5         13.71         19.82         4.86 o                         
  -5   3   5          0.68         -2.04         3.34 o                         
  -4   3   5       1236.00       1256.90        18.77 o                         
  -3   3   5        472.29        469.47         9.08 o                         
  -2   3   5        757.77        732.17        12.76 o                         
  -1   3   5        262.47        259.33         7.92 o                         
   0   3   5         28.04         28.33         3.26 o                         
   1   3   5        105.81         93.93         9.11 o                         
   2   3   5        415.43        387.72        15.49 o                         
   3   3   5        324.27        338.49        15.41 o                         
   4   3   5        201.54        179.34        14.45 o                         
   5   3   5         20.60         -2.93        12.08 o                         
  -9   4   5         25.55         21.79         8.61 o                         
  -8   4   5         89.98         99.50         9.27 o                         
  -7   4   5         87.85         76.22         7.75 o                         
  -6   4   5        372.22        397.80        13.12 o                         
  -5   4   5         81.43         89.71         7.68 o                         
  -4   4   5          1.21         -1.91         1.91 o                         
  -3   4   5        292.43        270.97         9.29 o                         
  -2   4   5        291.72        255.23         8.41 o                         
  -1   4   5        898.73        852.27        20.53 o                         
   0   4   5       1150.61       1163.64        26.46 o                         
   1   4   5        122.38        120.37         9.53 o                         
   2   4   5        187.97        159.46        12.01 o                         
   3   4   5          7.67          3.68         5.34 o                         
   4   4   5         15.54         21.63         7.98 o                         
   5   4   5         11.06        -12.13        15.82 o                         
  -9   5   5         31.97         48.25        16.89 o                         
  -8   5   5          0.78          5.16         4.72 o                         
  -7   5   5         11.06          9.55         6.53 o                         
  -6   5   5          5.62          2.47         6.39 o                         
  -5   5   5         52.32         58.76         8.33 o                         
  -4   5   5        251.00        249.50         9.94 o                         
  -3   5   5       1011.30       1004.45        17.35 o                         
  -2   5   5         56.14         57.96         5.11 o                         
  -1   5   5          1.75          0.90         2.95 o                         
   0   5   5          4.02          6.79         5.50 o                         
   1   5   5        218.73        193.77        10.71 o                         
   2   5   5         93.56         89.20        11.15 o                         
   3   5   5        102.40        102.92        12.21 o                         
   4   5   5         53.44         51.04        12.03 o                         
  -9   6   5         41.01         24.68        13.69 o                         
  -8   6   5         97.59        113.01        12.05 o                         
  -7   6   5        189.18        214.78        15.77 o                         
  -6   6   5         26.77         25.72         7.08 o                         
  -5   6   5         28.68         27.16         6.33 o                         
  -4   6   5          0.62          3.88         3.05 o                         
  -3   6   5        953.83        889.91        17.86 o                         
  -2   6   5        907.16        858.32        17.86 o                         
  -1   6   5        198.32        183.08        10.40 o                         
   0   6   5        219.22        214.48        11.70 o                         
   1   6   5          7.66          6.34         5.14 o                         
   2   6   5          6.54          2.92         7.97 o                         
   3   6   5          2.77         -0.05        15.14 o                         
  -8   7   5          4.64          1.92         8.56 o                         
  -7   7   5         29.05         38.75        12.65 o                         
  -6   7   5         92.72         89.31        10.52 o                         
  -5   7   5          4.52          3.08         7.00 o                         
  -4   7   5        307.04        326.96        13.12 o                         
  -3   7   5        227.94        217.21        12.24 o                         
  -2   7   5          4.78          6.47         5.49 o                         
  -1   7   5         21.88         15.83         6.69 o                         
   0   7   5         58.40         59.86         8.27 o                         
   1   7   5         18.26         22.20         6.21 o                         
   2   7   5         95.61        104.38        11.30 o                         
  -8   8   5        145.07        152.25        23.23 o                         
  -7   8   5         82.18         64.39        14.57 o                         
  -6   8   5          0.68          3.56        10.30 o                         
  -5   8   5         61.61         43.68        13.06 o                         
  -4   8   5          2.58          4.25        15.76 o                         
  -3   8   5        108.18        110.01        12.03 o                         
  -2   8   5        281.12        300.57        15.77 o                         
  -1   8   5        226.25        215.59        14.13 o                         
   0   8   5        123.89        133.63        14.31 o                         
   1   8   5          4.82         11.05         6.69 o                         
  -7   9   5         30.80          7.34        10.67 o                         
  -6   9   5         77.86         76.14        17.05 o                         
  -5   9   5         30.36         42.61        13.99 o                         
  -4   9   5         39.07         42.70         8.99 o                         
  -3   9   5         21.98         28.78         8.57 o                         
  -2   9   5          5.22          7.94         5.55 o                         
  -1   9   5         82.20         80.11         9.64 o                         
  -6  10   5          0.35         13.55         9.91 o                         
  -5  10   5         14.73         10.45        13.87 o                         
  -4  10   5         12.62         19.73         7.07 o                         
  -3  10   5         76.03         90.66        11.79 o                         
   2 -10   6          0.36         16.50        12.13 o                         
   3 -10   6          3.91          1.74         8.00 o                         
   4 -10   6          3.10         -9.33         9.33 o                         
   5 -10   6         95.17        128.16        15.54 o                         
  -1  -9   6         14.34         32.22        13.61 o                         
   0  -9   6          0.76         -3.66        10.82 o                         
   1  -9   6        141.50        152.32        13.79 o                         
   2  -9   6        124.47        131.45        20.16 o                         
   3  -9   6        229.47        247.72        19.25 o                         
   4  -9   6         81.10        101.87        13.55 o                         
   5  -9   6          0.20         -0.63        15.44 o                         
   6  -9   6          3.58          7.77         8.87 o                         
  -3  -8   6          9.67         14.27        11.63 o                         
  -2  -8   6         28.33         36.79        12.19 o                         
  -1  -8   6        162.18        172.41        21.63 o                         
   0  -8   6         83.92         83.16        10.05 o                         
   1  -8   6         39.13         19.44         9.79 o                         
   2  -8   6         31.46         20.13         6.72 o                         
   3  -8   6          1.62          2.23         5.98 o                         
   4  -8   6        112.56        113.41        34.20 o                         
   5  -8   6        120.02        135.05        14.50 o                         
   6  -8   6          2.42         -5.09        11.18 o                         
  -4  -7   6         35.49         54.80        19.51 o                         
  -3  -7   6         10.53        -12.68        12.68 o                         
  -2  -7   6          2.49         -1.87         9.10 o                         
  -1  -7   6          0.48         -1.63         4.05 o                         
   0  -7   6        257.10        273.79        15.99 o                         
   1  -7   6        274.20        295.16        18.76 o                         
   2  -7   6        264.83        280.78        17.62 o                         
   3  -7   6         21.40         31.14         8.78 o                         
   4  -7   6          3.23          3.66         6.79 o                         
   5  -7   6          8.63         12.22         8.96 o                         
   6  -7   6         81.15         92.16        19.75 o                         
   7  -7   6         57.80         76.56        19.06 o                         
  -4  -6   6        125.22        168.15        25.83 o                         
  -3  -6   6        151.69        136.76        22.57 o                         
  -2  -6   6        351.61        329.31        18.79 o                         
  -1  -6   6         23.37         12.70         6.48 o                         
   0  -6   6         66.84         62.20         7.91 o                         
   1  -6   6          4.00          7.30         6.13 o                         
   2  -6   6        295.41        278.58        15.97 o                         
   3  -6   6         86.16         92.55        11.34 o                         
   4  -6   6        229.78        214.26        15.84 o                         
   5  -6   6        287.57        289.87        29.18 o                         
   6  -6   6          1.90         -6.83         9.08 o                         
   7  -6   6          0.22         -3.74        13.87 o                         
  -5  -5   6         69.13        120.46        24.65 o                         
  -4  -5   6         26.55         22.57        11.17 o                         
  -3  -5   6          0.85          2.88         5.34 o                         
  -2  -5   6          3.60          6.12         3.99 o                         
  -1  -5   6         10.34          5.20         3.70 o                         
   0  -5   6         74.74         80.27         6.06 o                         
   1  -5   6       1597.65       1621.30        35.34 o                         
   2  -5   6        590.79        606.25        20.81 o                         
   3  -5   6         59.50         62.38         6.73 o                         
   4  -5   6         18.81         10.47         7.91 o                         
   5  -5   6          8.07          8.25         6.39 o                         
   6  -5   6         22.28         28.77        12.49 o                         
   7  -5   6         84.06        118.06        23.19 o                         
  -6  -4   6          1.31          6.81        13.78 o                         
  -5  -4   6         28.62          5.40        13.54 o                         
  -4  -4   6         94.50        102.14        18.90 o                         
  -3  -4   6        883.75        902.27        20.40 o                         
  -2  -4   6        487.35        489.10        14.73 o                         
  -1  -4   6        127.45        116.46         6.76 o                         
   0  -4   6          1.64          5.33         3.20 o                         
   1  -4   6        286.39        278.24        10.48 o                         
   2  -4   6        147.50        144.39         7.01 o                         
   3  -4   6        485.97        485.29        16.68 o                         
   4  -4   6        429.47        388.36        29.48 o                         
   5  -4   6         81.97         99.95        18.51 o                         
   6  -4   6          0.23         -2.94        11.74 o                         
   7  -4   6          0.11        -11.99        18.46 o                         
  -7  -3   6         19.96         23.27        35.06 o                         
  -6  -3   6         40.78         56.08        12.16 o                         
  -5  -3   6        241.50        215.11        26.04 o                         
  -4  -3   6          1.76         12.16        11.35 o                         
  -3  -3   6          5.34          6.27         3.23 o                         
  -2  -3   6        181.47        182.21         7.75 o                         
  -1  -3   6        158.12        146.86         6.90 o                         
   0  -3   6        323.09        297.89         9.01 o                         
   1  -3   6        255.63        239.06         7.93 o                         
   2  -3   6          1.52         -3.61         4.78 o                         
   3  -3   6          1.11          3.70         8.42 o                         
   4  -3   6        178.15        195.72        20.95 o                         
   5  -3   6          2.23         -4.53        10.27 o                         
   6  -3   6         67.41         56.48        17.62 o                         
   7  -3   6         86.18         99.32        21.76 o                         
  -7  -2   6         17.07         16.11         8.85 o                         
  -6  -2   6          3.61          2.49         7.08 o                         
  -5  -2   6         13.88         23.29        13.39 o                         
  -4  -2   6        699.28        683.74        20.14 o                         
  -3  -2   6       1445.41       1420.85        19.73 o                         
  -2  -2   6        549.69        571.62        12.16 o                         
  -1  -2   6        107.83        107.20         5.39 o                         
   0  -2   6        352.15        338.98        17.95 o                         
   1  -2   6        185.16        202.10         8.52 o                         
   2  -2   6        841.56        866.19        17.44 o                         
   3  -2   6       1247.02       1383.38        24.61 o                         
   4  -2   6        458.50        479.01        30.83 o                         
   5  -2   6         72.20         63.02         8.50 o                         
   6  -2   6          0.28         11.02        12.14 o                         
   7  -2   6          9.60         26.18        16.89 o                         
  -8  -1   6         50.27         68.07        13.17 o                         
  -7  -1   6         39.29         36.73        10.76 o                         
  -6  -1   6        144.65        135.78        14.89 o                         
  -5  -1   6         95.90         85.50         6.39 o                         
  -4  -1   6          1.29          1.41         2.51 o                         
  -3  -1   6         58.04         61.68         3.66 o                         
  -2  -1   6       3086.44       3034.61        54.55 o                         
  -1  -1   6        250.40        241.73         7.07 o                         
   0  -1   6          6.39          4.12         3.32 o                         
   1  -1   6         38.09         26.99         3.57 o                         
   2  -1   6        200.82        209.91         8.79 o                         
   3  -1   6          2.60          1.45         2.51 o                         
   4  -1   6        203.16        170.57        28.21 o                         
   5  -1   6        165.37        196.39        19.41 o                         
   6  -1   6         23.86         30.87        13.75 o                         
   7  -1   6         21.33         49.28        17.32 o                         
  -8   0   6          1.11         14.61        11.86 o                         
  -7   0   6          0.16         -6.94         8.54 o                         
  -6   0   6         16.95         16.19         3.44 o                         
  -5   0   6         48.75         57.37         5.18 o                         
  -4   0   6        316.51        325.54         9.10 o                         
  -3   0   6        251.67        241.23         7.11 o                         
  -2   0   6          1.39          0.77         1.90 o                         
  -1   0   6       1014.99       1092.75        19.26 o                         
   0   0   6        204.71        209.15         8.94 o                         
   1   0   6        348.43        361.49         8.99 o                         
   2   0   6        518.77        529.43        11.31 o                         
   3   0   6        768.74        794.32        17.43 o                         
   4   0   6        240.79        252.34        11.19 o                         
   5   0   6        143.94        135.16        21.17 o                         
   6   0   6         13.43         12.40        11.87 o                         
  -8   1   6        163.78        177.28        13.86 o                         
  -7   1   6        115.19        136.50        11.45 o                         
  -6   1   6          9.49          5.90         4.43 o                         
  -5   1   6          1.06         -0.25         2.74 o                         
  -4   1   6          2.56          5.45         2.62 o                         
  -3   1   6       1916.79       1990.04        30.72 o                         
  -2   1   6       2916.91       3122.24        26.39 o                         
  -1   1   6       2275.44       2325.49        21.75 o                         
   0   1   6       1388.51       1432.26        17.26 o                         
   1   1   6        297.59        313.72         8.78 o                         
   2   1   6        775.98        734.74        32.71 o                         
   3   1   6        122.65        101.30         8.76 o                         
   4   1   6        189.42        187.77        10.13 o                         
   5   1   6         97.49        107.43         9.74 o                         
  -9   2   6          1.72         -3.28         6.78 o                         
  -8   2   6          1.79          3.31         5.86 o                         
  -7   2   6          9.08          9.32         5.87 o                         
  -6   2   6         38.43         39.74         5.01 o                         
  -5   2   6        140.92        138.81         7.35 o                         
  -4   2   6        113.79        114.24         5.57 o                         
  -3   2   6       1056.17       1067.56        18.30 o                         
  -2   2   6        581.36        612.10        11.55 o                         
  -1   2   6         87.39        106.28         5.48 o                         
   0   2   6         11.76         20.39         2.42 o                         
   1   2   6         19.95         18.65         3.79 o                         
   2   2   6        514.53        506.96        14.05 o                         
   3   2   6        206.34        185.69        11.22 o                         
   4   2   6         69.49         68.51         8.14 o                         
   5   2   6          0.54         -0.79         5.12 o                         
   6   2   6         17.47         12.47         8.74 o                         
  -9   3   6         32.19         42.89        17.82 o                         
  -8   3   6         80.82         92.71         8.96 o                         
  -7   3   6        175.41        198.69        10.89 o                         
  -6   3   6        101.54        110.60         7.43 o                         
  -5   3   6         25.29         25.91         3.94 o                         
  -4   3   6         10.01          8.08         2.68 o                         
  -3   3   6        141.10        135.35         7.13 o                         
  -2   3   6       2388.03       2501.83        29.86 o                         
  -1   3   6       1158.85       1203.99        19.05 o                         
   0   3   6        438.81        424.22        12.98 o                         
   1   3   6          0.90         -0.87         5.28 o                         
   2   3   6          9.11          9.13         4.52 o                         
   3   3   6         63.47         69.09         8.19 o                         
   4   3   6        106.72         95.14        11.15 o                         
   5   3   6         39.23         29.30         7.05 o                         
  -9   4   6          2.94          2.91        10.19 o                         
  -8   4   6          1.47          5.17         4.90 o                         
  -7   4   6         10.04          6.09         4.40 o                         
  -6   4   6        366.86        354.61        20.17 o                         
  -5   4   6         32.10         39.26         6.93 o                         
  -4   4   6         22.35         23.11         3.04 o                         
  -3   4   6         80.71         74.63         5.10 o                         
  -2   4   6         12.33         10.00         3.00 o                         
  -1   4   6         69.27         61.37         5.01 o                         
   0   4   6       1105.78       1118.27        25.81 o                         
   1   4   6        552.28        503.69        19.17 o                         
   2   4   6         50.50         54.00         7.82 o                         
   3   4   6          3.29         10.28         6.22 o                         
   4   4   6         36.43         31.53         8.22 o                         
  -9   5   6          8.18         11.41        11.35 o                         
  -8   5   6         52.68         60.64         9.65 o                         
  -7   5   6         87.68         67.78         9.19 o                         
  -6   5   6         30.24         36.37         7.38 o                         
  -5   5   6          0.86          2.30         5.25 o                         
  -4   5   6        318.20        322.27        10.61 o                         
  -3   5   6        869.28        835.78        16.50 o                         
  -2   5   6        794.93        766.01        16.17 o                         
  -1   5   6        524.13        542.51        18.77 o                         
   0   5   6         10.18          9.96         6.20 o                         
   1   5   6         14.66         20.78         5.61 o                         
   2   5   6         19.49         13.89         6.82 o                         
   3   5   6         38.77         36.61        15.85 o                         
   4   5   6         34.29         52.41        11.41 o                         
  -9   6   6          6.79         -1.11        12.83 o                         
  -8   6   6          2.64         17.52         7.49 o                         
  -7   6   6        106.29        126.42        12.72 o                         
  -6   6   6        313.06        337.36        18.67 o                         
  -5   6   6        235.02        229.86        14.77 o                         
  -4   6   6          8.50          7.89         3.49 o                         
  -3   6   6         23.62         23.15         4.09 o                         
  -2   6   6          5.03          8.04         3.91 o                         
  -1   6   6        317.02        309.62        15.43 o                         
   0   6   6        387.45        368.39        15.33 o                         
   1   6   6         74.60         82.07        11.30 o                         
   2   6   6         16.30         16.83         7.40 o                         
   3   6   6          3.24         -6.56         8.04 o                         
  -8   7   6          3.87         -2.74         5.96 o                         
  -7   7   6          9.08         15.80        10.23 o                         
  -6   7   6          8.83          9.59         5.94 o                         
  -5   7   6        213.77        216.55        15.06 o                         
  -4   7   6        395.43        358.26        14.13 o                         
  -3   7   6         56.63         56.06         5.74 o                         
  -2   7   6         77.95         96.33         9.72 o                         
  -1   7   6         34.71         31.23         6.09 o                         
   0   7   6         42.04         43.48         8.12 o                         
   1   7   6         31.60         36.78         8.32 o                         
  -8   8   6         60.49         68.43        17.16 o                         
  -7   8   6        106.50         91.36        18.73 o                         
  -6   8   6        176.00        189.52        23.68 o                         
  -5   8   6         12.97         -3.03         9.04 o                         
  -4   8   6          0.35          1.43         5.86 o                         
  -3   8   6          0.38          5.59         6.87 o                         
  -2   8   6         13.59         17.41         6.17 o                         
  -1   8   6         28.13         27.36         6.99 o                         
   0   8   6        191.63        197.53        14.89 o                         
  -7   9   6          0.44          8.12         9.89 o                         
  -6   9   6          4.43          0.57        10.49 o                         
  -5   9   6         11.27          5.85        12.26 o                         
  -4   9   6         93.03         97.90        27.78 o                         
  -3   9   6         80.55         94.73        11.74 o                         
  -2   9   6         30.70         34.24         8.16 o                         
  -1   9   6         24.34         32.69         7.99 o                         
  -4  10   6         12.00          9.52         6.74 o                         
  -3  10   6         20.96         31.26        11.45 o                         
   2 -10   7         41.09         55.67         9.81 o                         
   3 -10   7         19.18         15.95        11.71 o                         
   4 -10   7          1.10          3.02        10.54 o                         
  -1  -9   7          7.64         -0.54         7.94 o                         
   0  -9   7          8.12          2.15         8.63 o                         
   1  -9   7          0.29          0.38         8.62 o                         
   2  -9   7         26.23         43.90        13.97 o                         
   3  -9   7        209.39        240.38        19.69 o                         
   4  -9   7        118.45        129.47        15.63 o                         
   5  -9   7         42.89         50.80        10.66 o                         
  -2  -8   7          1.02          9.80         8.06 o                         
  -1  -8   7         44.39         54.80        13.28 o                         
   0  -8   7         81.30         90.16        15.71 o                         
   1  -8   7        198.86        207.51        13.28 o                         
   2  -8   7         31.96         18.45         9.52 o                         
   3  -8   7          0.45          2.08         6.85 o                         
   4  -8   7          3.90          1.84         7.10 o                         
   5  -8   7         32.03         35.16         8.68 o                         
   6  -8   7         96.17         89.94        21.76 o                         
  -3  -7   7        164.72        208.73        28.38 o                         
  -2  -7   7        149.25        146.49        14.19 o                         
  -1  -7   7          2.62         17.39         6.08 o                         
   0  -7   7         32.55         34.59         6.72 o                         
   1  -7   7         45.73         45.75         7.14 o                         
   2  -7   7        138.25        146.96        13.41 o                         
   3  -7   7        290.57        290.28        31.27 o                         
   4  -7   7        237.32        224.17        22.56 o                         
   5  -7   7          3.45         -9.52        15.02 o                         
   6  -7   7          0.23          6.29        13.87 o                         
  -4  -6   7         11.71         17.58        12.86 o                         
  -3  -6   7         10.73          4.31        10.07 o                         
  -2  -6   7        217.97        198.06        25.26 o                         
  -1  -6   7        381.15        404.26        15.36 o                         
   0  -6   7        267.41        262.44        13.14 o                         
   1  -6   7        112.07        111.89         8.98 o                         
   2  -6   7        256.22        238.51        12.75 o                         
   3  -6   7         12.00          7.59         6.90 o                         
   4  -6   7        323.39        296.48        22.46 o                         
   5  -6   7        220.43        242.95        27.68 o                         
   6  -6   7         42.55         67.29        17.95 o                         
   7  -6   7         21.08          8.21        13.76 o                         
  -5  -5   7         57.46         39.56        14.08 o                         
  -4  -5   7        152.97        149.42        24.07 o                         
  -3  -5   7        117.69        118.80        19.56 o                         
  -2  -5   7         45.41         50.05         6.11 o                         
  -1  -5   7         36.24         26.89         4.66 o                         
   0  -5   7        552.45        543.72        14.63 o                         
   1  -5   7        288.71        287.77        12.77 o                         
   2  -5   7        101.74         93.93         8.26 o                         
   3  -5   7       1037.81       1038.26        34.17 o                         
   4  -5   7        207.34        207.79        24.27 o                         
   5  -5   7         20.33         12.76        10.04 o                         
   6  -5   7         11.66          0.71        11.54 o                         
   7  -5   7          0.42         18.21        15.02 o                         
  -6  -4   7          0.73         11.54        12.83 o                         
  -5  -4   7          0.91          2.15         9.80 o                         
  -4  -4   7          5.45          9.74         8.81 o                         
  -3  -4   7         87.82         86.33        13.08 o                         
  -2  -4   7        454.77        437.98        13.16 o                         
  -1  -4   7       1437.22       1419.74        25.98 o                         
   0  -4   7        155.79        152.00         7.78 o                         
   1  -4   7        106.81        102.80        14.34 o                         
   2  -4   7         38.01         32.38         5.27 o                         
   3  -4   7         10.39         11.36         5.78 o                         
   4  -4   7         30.53         53.09        14.75 o                         
   5  -4   7        150.39        164.34        21.91 o                         
   6  -4   7         45.57         29.52        13.40 o                         
   7  -4   7         15.94          1.08        11.21 o                         
  -6  -3   7         34.35         19.31        14.02 o                         
  -5  -3   7         72.29         73.60        12.11 o                         
  -4  -3   7         81.59         77.62         7.48 o                         
  -3  -3   7        344.74        361.18        11.58 o                         
  -2  -3   7          1.72          1.22         3.26 o                         
  -1  -3   7        161.36        151.69         7.31 o                         
   0  -3   7        533.07        532.69        12.62 o                         
   1  -3   7         61.19         60.25         5.96 o                         
   2  -3   7        108.06        106.26         7.61 o                         
   3  -3   7        433.80        440.82        14.83 o                         
   4  -3   7         79.00         80.25        15.89 o                         
   5  -3   7          5.42         12.01        10.21 o                         
   6  -3   7         72.89         63.46        16.19 o                         
   7  -3   7         14.02         14.26        13.61 o                         
  -7  -2   7         36.81         26.62        18.47 o                         
  -6  -2   7          0.96         10.15         6.89 o                         
  -5  -2   7          2.52         -6.09         6.30 o                         
  -4  -2   7        159.09        146.26         9.28 o                         
  -3  -2   7        924.42        945.57        17.28 o                         
  -2  -2   7        955.26        934.44        16.49 o                         
  -1  -2   7         83.91         63.46         7.31 o                         
   0  -2   7        539.21        537.58        20.38 o                         
   1  -2   7         65.71         80.27         6.21 o                         
   2  -2   7          5.03          2.61         3.65 o                         
   3  -2   7          0.67          0.27         3.62 o                         
   4  -2   7        420.60        454.57        23.02 o                         
   5  -2   7        116.26        130.87        12.24 o                         
   6  -2   7         36.00         53.48        16.24 o                         
   7  -2   7          0.32        -13.55        13.55 o                         
  -8  -1   7          4.06         -4.78        31.38 o                         
  -7  -1   7         19.86         26.34        17.67 o                         
  -6  -1   7         70.83         71.71        12.41 o                         
  -5  -1   7         51.60         52.48         5.90 o                         
  -4  -1   7        214.15        208.39        10.45 o                         
  -3  -1   7         95.45         89.52         5.33 o                         
  -2  -1   7         12.36          8.18         2.86 o                         
  -1  -1   7         99.01        134.75         6.93 o                         
   0  -1   7       1078.29       1014.41        22.50 o                         
   1  -1   7        630.93        631.96        14.80 o                         
   2  -1   7        492.95        502.11        14.10 o                         
   3  -1   7        194.79        205.31         9.47 o                         
   4  -1   7         27.33         18.53         6.80 o                         
   5  -1   7         36.30         37.20         7.00 o                         
   6  -1   7         90.52         81.02        18.16 o                         
  -8   0   7          6.90         16.17         8.49 o                         
  -7   0   7         17.36         15.79         8.49 o                         
  -6   0   7         18.88          7.42         5.77 o                         
  -5   0   7         40.23         35.23         4.12 o                         
  -4   0   7        705.16        690.54        13.41 o                         
  -3   0   7       1789.03       1782.47        22.83 o                         
  -2   0   7        395.06        383.31         9.64 o                         
  -1   0   7       1245.47       1258.09        29.77 o                         
   0   0   7        226.28        251.41         8.96 o                         
   1   0   7        131.45        132.78         6.18 o                         
   2   0   7         95.97         93.43         5.44 o                         
   3   0   7       1058.51       1098.99        21.65 o                         
   4   0   7         54.53         53.17         6.34 o                         
   5   0   7          7.22         11.86        11.98 o                         
   6   0   7          7.17         17.29        11.06 o                         
  -9   1   7          1.77         14.71        11.24 o                         
  -8   1   7         20.41          9.83        25.32 o                         
  -7   1   7         57.11         55.34        13.32 o                         
  -6   1   7        115.49        136.71         8.06 o                         
  -5   1   7        114.29        115.77         7.20 o                         
  -4   1   7         77.46         75.34         4.92 o                         
  -3   1   7         10.82         10.84         2.23 o                         
  -2   1   7          5.57         10.23         2.61 o                         
  -1   1   7        746.06        797.88        13.98 o                         
   0   1   7       1261.69       1359.64        19.10 o                         
   1   1   7        725.19        779.79        19.53 o                         
   2   1   7          3.55          0.09         5.27 o                         
   3   1   7         23.03         26.45         4.68 o                         
   4   1   7         35.99         25.59         9.20 o                         
   5   1   7          1.11          2.34         5.41 o                         
  -9   2   7         23.91         43.63        16.04 o                         
  -8   2   7         13.63         23.00         7.59 o                         
  -7   2   7         10.56         12.23         4.11 o                         
  -6   2   7         28.03         26.03         4.37 o                         
  -5   2   7         20.96         19.58         3.54 o                         
  -4   2   7       1687.03       1700.11        20.64 o                         
  -3   2   7       2077.18       2117.47        22.01 o                         
  -2   2   7        288.59        291.65         8.94 o                         
  -1   2   7        976.55       1045.79        24.09 o                         
   0   2   7          8.14          3.86         2.81 o                         
   1   2   7         51.60         50.21         8.10 o                         
   2   2   7        421.02        392.71        22.40 o                         
   3   2   7        220.61        188.84        11.98 o                         
   4   2   7         62.13         66.19         8.62 o                         
   5   2   7         20.97         19.77         7.69 o                         
  -9   3   7         19.04         30.20         9.23 o                         
  -8   3   7        107.48        104.81         8.48 o                         
  -7   3   7        168.56        183.49         9.99 o                         
  -6   3   7        149.45        145.67         8.32 o                         
  -5   3   7        110.67         94.94         8.76 o                         
  -4   3   7         37.16         40.27         5.12 o                         
  -3   3   7         37.92         40.11         3.95 o                         
  -2   3   7          3.69          0.05         2.67 o                         
  -1   3   7         85.69         96.70         5.95 o                         
   0   3   7       1046.26       1080.60        24.41 o                         
   1   3   7         69.72         65.67         9.39 o                         
   2   3   7          0.84         -0.19         5.52 o                         
   3   3   7          4.04         -5.12         5.12 o                         
   4   3   7         23.07         28.44         6.26 o                         
   5   3   7          3.05          1.68         5.20 o                         
  -9   4   7          5.65         14.63         6.32 o                         
  -8   4   7          8.86          7.94        10.26 o                         
  -7   4   7          0.54          2.38         5.12 o                         
  -6   4   7          1.68          6.62         5.54 o                         
  -5   4   7          9.44         15.10         5.60 o                         
  -4   4   7        759.57        772.27        19.48 o                         
  -3   4   7         92.42         88.66         5.77 o                         
  -2   4   7         34.09         36.27         4.37 o                         
  -1   4   7        255.56        242.39         9.43 o                         
   0   4   7        382.12        383.82        16.23 o                         
   1   4   7        157.10        173.27        11.93 o                         
   2   4   7        209.76        167.27        12.37 o                         
   3   4   7        128.26        134.92        11.97 o                         
   4   4   7         11.92         11.01         8.80 o                         
  -9   5   7         18.13         27.09         9.20 o                         
  -8   5   7        163.90        156.49        13.87 o                         
  -7   5   7        205.49        213.38        15.26 o                         
  -6   5   7         68.53         75.04         9.35 o                         
  -5   5   7          0.61          1.25         5.64 o                         
  -4   5   7          0.49         -0.15         2.91 o                         
  -3   5   7        137.24        117.38        12.68 o                         
  -2   5   7        529.32        512.10        13.94 o                         
  -1   5   7        847.94        878.24        24.60 o                         
   0   5   7        232.71        217.82        13.42 o                         
   1   5   7          0.70          2.82         5.62 o                         
   2   5   7         61.16         49.54         7.82 o                         
   3   5   7          1.38          1.00         7.13 o                         
  -9   6   7          0.44          3.22         7.98 o                         
  -8   6   7          2.59          6.17         7.14 o                         
  -7   6   7         29.35         26.48        11.97 o                         
  -6   6   7         77.78         73.21        10.04 o                         
  -5   6   7        131.56        140.82        12.13 o                         
  -4   6   7        164.70        157.35        24.86 o                         
  -3   6   7        105.00        106.90         7.14 o                         
  -2   6   7         51.71         50.68         8.12 o                         
  -1   6   7         31.41         34.72         7.39 o                         
   0   6   7         44.43         47.70         7.17 o                         
   1   6   7         51.65         52.60         7.49 o                         
   2   6   7        131.57        142.74        12.62 o                         
  -8   7   7        138.74        157.70        15.24 o                         
  -7   7   7        296.32        315.54        19.84 o                         
  -6   7   7          0.40         -9.15        10.25 o                         
  -5   7   7         11.04          5.62         5.73 o                         
  -4   7   7         13.99         16.76         4.71 o                         
  -3   7   7         83.41         74.85         6.67 o                         
  -2   7   7        209.22        226.01        14.29 o                         
  -1   7   7        233.94        250.52        13.81 o                         
   0   7   7         70.06         77.99         9.53 o                         
   1   7   7          2.81         15.40         6.19 o                         
  -8   8   7          0.13         -2.51         9.23 o                         
  -7   8   7         86.82        107.80        17.58 o                         
  -6   8   7        156.32        141.06        20.47 o                         
  -5   8   7         38.65         36.72         7.41 o                         
  -4   8   7         33.01         32.20         7.24 o                         
  -3   8   7          6.36         -0.88         7.73 o                         
  -2   8   7          0.58         -3.09         6.01 o                         
  -1   8   7         48.02         64.33        15.26 o                         
   0   8   7         64.10         67.48         9.65 o                         
  -6   9   7          1.21         17.77        13.70 o                         
  -5   9   7         23.38         37.64        13.21 o                         
  -4   9   7         31.59         25.57         8.41 o                         
  -3   9   7          4.59         -2.16         6.30 o                         
  -2   9   7        111.08         93.91        10.73 o                         
  -4  10   7         17.28          8.45         6.29 o                         
   1 -10   8         40.42          7.02         7.91 o                         
   0  -9   8         26.69         49.49         9.40 o                         
   1  -9   8          1.28          0.04         5.38 o                         
   2  -9   8          2.83          1.91         5.74 o                         
   3  -9   8          8.15         -9.46        11.59 o                         
   4  -9   8         31.41         48.31        11.71 o                         
   5  -9   8        110.87         94.51        17.71 o                         
  -2  -8   8          0.76         16.48        11.39 o                         
  -1  -8   8          0.28         11.57         6.95 o                         
   0  -8   8         46.49         45.46         7.41 o                         
   1  -8   8        255.25        275.74        15.77 o                         
   2  -8   8         56.29         55.66        10.27 o                         
   3  -8   8         96.95        105.23        13.63 o                         
   4  -8   8         31.73         41.36         9.91 o                         
   5  -8   8          1.27         11.35        13.75 o                         
  -3  -7   8         87.91         66.73        17.20 o                         
  -2  -7   8        104.72         93.12        12.48 o                         
  -1  -7   8        193.24        211.05        13.04 o                         
   0  -7   8         11.98          6.10         5.37 o                         
   1  -7   8         16.22         13.46         5.22 o                         
   2  -7   8         18.75         15.44         5.06 o                         
   3  -7   8         41.39         22.18         7.63 o                         
   4  -7   8        145.70        160.21        15.84 o                         
   5  -7   8         85.40         75.57        17.95 o                         
   6  -7   8          2.34          7.40        15.20 o                         
  -4  -6   8         32.90         -3.57        10.66 o                         
  -3  -6   8         29.64         25.95        13.48 o                         
  -2  -6   8         59.96         58.22         7.95 o                         
  -1  -6   8          6.24          4.87         4.67 o                         
   0  -6   8        173.17        199.95        12.04 o                         
   1  -6   8        194.74        219.44        12.60 o                         
   2  -6   8        155.86        147.30         9.08 o                         
   3  -6   8          7.04          8.69         9.83 o                         
   4  -6   8          5.67         22.89        14.53 o                         
   5  -6   8          0.19         14.45        14.56 o                         
   6  -6   8         78.39         96.75        19.99 o                         
  -5  -5   8          0.74          8.49         8.29 o                         
  -4  -5   8        115.56        139.40        16.01 o                         
  -3  -5   8        487.89        458.02        35.73 o                         
  -2  -5   8        577.75        584.09        16.64 o                         
  -1  -5   8         21.30         22.75         4.77 o                         
   0  -5   8        179.42        172.81        10.38 o                         
   1  -5   8          0.79          4.15         4.45 o                         
   2  -5   8        246.61        232.45        10.61 o                         
   3  -5   8        414.54        467.51        34.18 o                         
   4  -5   8        218.88        229.03        26.51 o                         
   5  -5   8         49.73         49.11        16.99 o                         
   6  -5   8          2.45          7.95        10.96 o                         
  -6  -4   8         34.99         25.15        35.65 o                         
  -5  -4   8          1.83         -0.54         8.02 o                         
  -4  -4   8         10.30         14.18         7.20 o                         
  -3  -4   8          9.54          6.40         4.28 o                         
  -2  -4   8         62.02         63.35         5.98 o                         
  -1  -4   8        488.97        483.95        13.96 o                         
   0  -4   8        385.89        374.27        12.09 o                         
   1  -4   8        479.93        498.07        25.79 o                         
   2  -4   8         45.20         48.82         6.45 o                         
   3  -4   8         57.69         40.98         6.84 o                         
   4  -4   8          2.14         -4.82         5.81 o                         
   5  -4   8          8.19         29.25        13.57 o                         
   6  -4   8         28.86         27.56         7.90 o                         
  -6  -3   8          0.51          8.65        16.13 o                         
  -5  -3   8         17.90         18.50         8.41 o                         
  -4  -3   8        188.52        180.12        11.31 o                         
  -3  -3   8       1342.02       1356.41        28.51 o                         
  -2  -3   8        258.14        245.02        10.02 o                         
  -1  -3   8        452.49        426.61        12.42 o                         
   0  -3   8        425.83        398.49        12.15 o                         
   1  -3   8          0.80         -3.87         4.14 o                         
   2  -3   8          2.56          2.77         4.56 o                         
   3  -3   8        438.73        453.26        15.56 o                         
   4  -3   8        132.50        107.25        20.10 o                         
   5  -3   8         10.33          5.03         6.88 o                         
   6  -3   8          4.16         -9.34        13.36 o                         
  -7  -2   8         74.30         69.81        21.19 o                         
  -6  -2   8          3.23         14.83         9.27 o                         
  -5  -2   8         39.82         39.60         9.15 o                         
  -4  -2   8          6.97          8.93         4.26 o                         
  -3  -2   8          0.90         -0.59         3.50 o                         
  -2  -2   8        390.45        388.70        11.41 o                         
  -1  -2   8        609.82        614.89        16.63 o                         
   0  -2   8         47.05         37.21         6.64 o                         
   1  -2   8          9.16          7.91         6.88 o                         
   2  -2   8         12.22         16.29         4.84 o                         
   3  -2   8         55.04         59.45         6.22 o                         
   4  -2   8         59.47         63.31         9.04 o                         
   5  -2   8         83.61         90.37        10.52 o                         
   6  -2   8        121.65        142.08        23.68 o                         
  -8  -1   8          2.55         -5.24        11.74 o                         
  -7  -1   8          0.26          0.71         9.45 o                         
  -6  -1   8         77.19         79.69        16.01 o                         
  -5  -1   8         64.79         82.39         7.97 o                         
  -4  -1   8        252.66        267.37        12.45 o                         
  -3  -1   8        109.64        101.87         7.77 o                         
  -2  -1   8        126.58        115.90         7.76 o                         
  -1  -1   8        642.32        642.72        18.27 o                         
   0  -1   8        962.68        985.26        19.21 o                         
   1  -1   8         12.51          9.01         3.69 o                         
   2  -1   8        840.94        827.36        19.03 o                         
   3  -1   8        487.40        521.27        24.45 o                         
   4  -1   8         59.21         68.15         9.59 o                         
   5  -1   8          9.08          9.67         8.86 o                         
   6  -1   8          0.10        -14.84        14.84 o                         
  -8   0   8        105.18        102.22        27.33 o                         
  -7   0   8         68.05         82.09        17.66 o                         
  -6   0   8         52.20         49.39         6.72 o                         
  -5   0   8         22.27         16.21         4.24 o                         
  -4   0   8          0.62          0.10         4.05 o                         
  -3   0   8         57.99         57.57         4.59 o                         
  -2   0   8        756.31        779.41        14.56 o                         
  -1   0   8       1374.27       1412.87        22.34 o                         
   0   0   8       1254.93       1302.09        21.53 o                         
   1   0   8        286.93        300.89         9.68 o                         
   2   0   8        478.28        487.69        16.28 o                         
   3   0   8        323.54        305.11        12.38 o                         
   4   0   8         78.30         75.48        10.03 o                         
   5   0   8        240.40        228.23        21.01 o                         
  -9   1   8          0.89         10.82        11.02 o                         
  -8   1   8          4.59         -4.70         7.67 o                         
  -7   1   8         11.49          6.82         4.06 o                         
  -6   1   8         53.90         58.37         7.04 o                         
  -5   1   8        145.98        162.69         7.54 o                         
  -4   1   8        239.34        234.88         9.36 o                         
  -3   1   8        206.47        206.75         6.84 o                         
  -2   1   8         77.61         80.76         4.88 o                         
  -1   1   8         75.21         81.02         4.50 o                         
   0   1   8        642.21        662.14        16.21 o                         
   1   1   8       1413.95       1495.85        39.07 o                         
   2   1   8        312.20        305.15        17.57 o                         
   3   1   8         76.77         82.31         8.63 o                         
   4   1   8          1.35         -3.92         4.38 o                         
   5   1   8         10.92          1.59         5.57 o                         
  -9   2   8         29.03         24.79        12.80 o                         
  -8   2   8         84.34         96.18        13.72 o                         
  -7   2   8        200.18        209.18        10.57 o                         
  -6   2   8         22.32         20.71         5.22 o                         
  -5   2   8          0.60          2.86         3.07 o                         
  -4   2   8          0.86         -3.48         3.48 o                         
  -3   2   8        442.16        446.54        11.10 o                         
  -2   2   8       1066.54       1163.16        19.57 o                         
  -1   2   8       1664.11       1794.40        50.74 o                         
   0   2   8        107.80        105.90         7.51 o                         
   1   2   8          7.74          4.12         9.98 o                         
   2   2   8         12.98         10.94         4.33 o                         
   3   2   8         12.40         12.99         6.07 o                         
   4   2   8         43.89         55.74         8.38 o                         
   5   2   8         18.66         37.73         8.89 o                         
  -8   3   8          0.19          6.72        10.37 o                         
  -7   3   8         31.98         29.54         5.30 o                         
  -6   3   8        331.38        319.24        14.09 o                         
  -5   3   8        581.22        599.88        18.37 o                         
  -4   3   8         12.84         15.54         4.55 o                         
  -3   3   8         62.06         66.53         5.13 o                         
  -2   3   8         28.02         28.04         3.91 o                         
  -1   3   8         33.58         26.68         4.20 o                         
   0   3   8        641.56        669.97        20.51 o                         
   1   3   8        258.07        255.30        16.41 o                         
   2   3   8        248.84        232.77        13.98 o                         
   3   3   8         27.93         23.67         8.62 o                         
   4   3   8          0.27          6.67         4.93 o                         
  -9   4   8         22.48         32.15        10.39 o                         
  -8   4   8         49.06         53.72        23.56 o                         
  -7   4   8        138.95        133.25        10.48 o                         
  -6   4   8         18.60         15.25        12.72 o                         
  -5   4   8          1.56         -2.73         5.58 o                         
  -4   4   8        320.06        330.38        13.71 o                         
  -3   4   8        102.44        101.36         6.41 o                         
  -2   4   8        369.79        388.97        12.16 o                         
  -1   4   8        194.72        201.18        12.16 o                         
   0   4   8         37.26         45.09         7.48 o                         
   1   4   8         66.60         66.28         8.46 o                         
   2   4   8        221.42        208.73        14.29 o                         
   3   4   8         10.77          8.33         6.01 o                         
  -9   5   8          0.91         -6.44         6.44 o                         
  -8   5   8         23.07         28.79        17.46 o                         
  -7   5   8         40.01         40.83         7.93 o                         
  -6   5   8        239.34        262.83        16.53 o                         
  -5   5   8         66.88         78.78         9.52 o                         
  -4   5   8         17.69         12.72         4.41 o                         
  -3   5   8          1.45          2.07         4.08 o                         
  -2   5   8        143.74        118.58         7.56 o                         
  -1   5   8        172.59        177.60        12.28 o                         
   0   5   8        157.56        179.93        12.95 o                         
   1   5   8        180.72        165.37        11.30 o                         
   2   5   8         41.80         49.91         8.39 o                         
   3   5   8          4.77         29.04        11.02 o                         
  -9   6   8         12.79         21.91         8.06 o                         
  -8   6   8         13.47         12.38         8.55 o                         
  -7   6   8          1.23         -6.43         6.43 o                         
  -6   6   8          0.37         -6.68         6.76 o                         
  -5   6   8        281.95        296.87        34.90 o                         
  -4   6   8        467.24        407.62        37.84 o                         
  -3   6   8        201.12        208.29        10.02 o                         
  -2   6   8         91.89        101.23         9.88 o                         
  -1   6   8         68.07         63.33         9.38 o                         
   0   6   8         22.25         24.87         5.48 o                         
   1   6   8          6.54         -0.16         7.58 o                         
  -8   7   8         50.16         52.16        10.84 o                         
  -7   7   8         51.63         52.47         9.72 o                         
  -6   7   8         88.74         84.46        11.12 o                         
  -5   7   8        140.35        150.91        23.06 o                         
  -4   7   8          2.53          0.19         3.17 o                         
  -3   7   8          2.56         -2.73         4.95 o                         
  -2   7   8          1.71          1.80         5.01 o                         
  -1   7   8         12.92         14.08         6.11 o                         
   0   7   8        134.13        133.77        11.15 o                         
  -7   8   8          2.27         -7.77         7.77 o                         
  -6   8   8          4.97         -4.02         6.63 o                         
  -5   8   8         70.24         73.74        10.55 o                         
  -4   8   8        157.92        164.68        11.45 o                         
  -3   8   8        108.01        117.92        11.37 o                         
  -2   8   8         58.77         58.59         7.78 o                         
  -1   8   8          2.01         -7.59         9.67 o                         
  -6   9   8         36.89         28.58        10.63 o                         
  -5   9   8          9.41         11.35        10.99 o                         
  -4   9   8          5.48         13.20         6.06 o                         
  -3   9   8          6.01          2.69         6.17 o                         
  -2   9   8         42.84         19.48        11.68 o                         
   0  -9   9         79.64        102.20        16.65 o                         
   1  -9   9         39.28         44.21        17.77 o                         
   2  -9   9          8.75          6.71         6.24 o                         
   3  -9   9          7.51          9.59         6.52 o                         
  -2  -8   9         36.30         22.08         8.90 o                         
  -1  -8   9         13.39          9.85         5.03 o                         
   0  -8   9          0.29         -6.04         6.04 o                         
   1  -8   9         40.33         44.86         8.20 o                         
   2  -8   9         72.32         89.92        10.04 o                         
   3  -8   9        133.35        143.68        12.03 o                         
   4  -8   9          3.53          5.45         8.75 o                         
   5  -8   9          0.30          7.85        12.82 o                         
  -3  -7   9          9.72         -5.73        12.31 o                         
  -2  -7   9         33.79         31.70        13.22 o                         
  -1  -7   9        292.88        315.12        16.14 o                         
   0  -7   9        113.67        117.65        10.25 o                         
   1  -7   9          0.74         14.28         6.04 o                         
   2  -7   9          0.85         -3.21         5.86 o                         
   3  -7   9          0.66         -1.83         5.45 o                         
   4  -7   9          2.74         -6.33        15.88 o                         
   5  -7   9         63.94         60.56        19.32 o                         
  -4  -6   9         53.40         91.68        21.90 o                         
  -3  -6   9         75.19         72.37        14.92 o                         
  -2  -6   9         16.08         25.05         5.41 o                         
  -1  -6   9          7.97         10.19         4.80 o                         
   0  -6   9        279.10        265.99        19.47 o                         
   1  -6   9        107.99        110.60         9.34 o                         
   2  -6   9         84.55         90.56         7.79 o                         
   3  -6   9        136.80        141.44        14.14 o                         
   4  -6   9         64.21         63.28        10.62 o                         
   5  -6   9          4.35          2.39         6.30 o                         
   6  -6   9          7.05         13.34        11.41 o                         
  -5  -5   9          0.23         16.48        11.83 o                         
  -4  -5   9         89.18         93.76        14.60 o                         
  -3  -5   9          0.63          6.42         5.63 o                         
  -2  -5   9         48.07         41.66         5.78 o                         
  -1  -5   9        458.27        424.96        24.98 o                         
   0  -5   9        237.88        234.91        12.44 o                         
   1  -5   9         28.51         23.28         5.46 o                         
   2  -5   9          0.99          0.75         4.85 o                         
   3  -5   9         42.78         39.18         7.97 o                         
   4  -5   9          3.36         -2.58         6.04 o                         
   5  -5   9        235.10        252.91        17.43 o                         
   6  -5   9        108.43        115.65        22.74 o                         
  -6  -4   9         34.80         51.83        18.49 o                         
  -5  -4   9         96.21        124.58        15.76 o                         
  -4  -4   9        135.49        113.86         9.92 o                         
  -3  -4   9          0.71         -3.74         4.84 o                         
  -2  -4   9         50.85         49.94         5.61 o                         
  -1  -4   9         30.65         38.44         5.21 o                         
   0  -4   9        603.02        576.45        17.97 o                         
   1  -4   9        645.88        575.21        22.14 o                         
   2  -4   9        457.11        426.15        16.14 o                         
   3  -4   9        364.38        367.16        18.56 o                         
   4  -4   9         11.56         13.78         5.57 o                         
   5  -4   9          2.04         13.91        11.63 o                         
   6  -4   9         24.07         28.85        11.72 o                         
  -6  -3   9          4.10          6.19        16.90 o                         
  -5  -3   9          1.59         -9.02         9.02 o                         
  -4  -3   9         15.64         16.71         4.69 o                         
  -3  -3   9        150.46        161.25        10.85 o                         
  -2  -3   9        507.96        488.75        22.77 o                         
  -1  -3   9       1276.07       1221.49        21.48 o                         
   0  -3   9         68.73         60.49         6.45 o                         
   1  -3   9         23.71         14.40         5.14 o                         
   2  -3   9         10.42          7.97         4.38 o                         
   3  -3   9         19.96         18.18         4.78 o                         
   4  -3   9          9.48         21.84        12.56 o                         
   5  -3   9        170.47        177.27        15.32 o                         
   6  -3   9         20.78         18.16         6.38 o                         
  -7  -2   9         37.64         45.21        16.99 o                         
  -6  -2   9         34.79         34.58         8.95 o                         
  -5  -2   9        141.09        143.04        10.80 o                         
  -4  -2   9         88.35         93.43         8.43 o                         
  -3  -2   9         84.08         75.39         7.46 o                         
  -2  -2   9          4.37         -0.91         4.33 o                         
  -1  -2   9        127.73        108.81         7.79 o                         
   0  -2   9        263.45        254.96        13.79 o                         
   1  -2   9        409.13        391.28        14.06 o                         
   2  -2   9        361.38        357.80        14.04 o                         
   3  -2   9         39.95         36.86         5.11 o                         
   4  -2   9          1.70          5.71         6.38 o                         
   5  -2   9          2.79         -5.34         6.08 o                         
   6  -2   9         87.38        101.72        23.13 o                         
  -7  -1   9         33.05         22.77        12.19 o                         
  -6  -1   9          8.01         16.16         9.69 o                         
  -5  -1   9          0.40          5.62         6.31 o                         
  -4  -1   9        250.27        255.48        12.73 o                         
  -3  -1   9        533.89        546.25        17.13 o                         
  -2  -1   9        204.48        205.73        10.99 o                         
  -1  -1   9        108.15        107.07         9.32 o                         
   0  -1   9         62.67         60.87         5.89 o                         
   1  -1   9         60.94         60.60         6.16 o                         
   2  -1   9        308.06        315.38        11.08 o                         
   3  -1   9        318.32        330.10        15.00 o                         
   4  -1   9         87.60         97.66        17.33 o                         
   5  -1   9          5.91         -1.85         7.83 o                         
  -8   0   9         49.36         79.96        29.90 o                         
  -7   0   9        100.25        119.70        15.12 o                         
  -6   0   9         31.33         32.45         6.17 o                         
  -5   0   9         15.00          7.71         4.40 o                         
  -4   0   9          6.11          6.30         4.73 o                         
  -3   0   9        242.03        240.04        12.43 o                         
  -2   0   9        187.51        186.61         9.26 o                         
  -1   0   9        753.19        718.53        17.25 o                         
   0   0   9        772.69        770.50        15.41 o                         
   1   0   9        357.73        377.40        11.42 o                         
   2   0   9        340.45        296.89        26.28 o                         
   3   0   9         24.11         27.05         6.32 o                         
   4   0   9         25.58         15.92         5.91 o                         
   5   0   9          0.18         20.28         9.71 o                         
  -8   1   9          5.68         12.09         8.51 o                         
  -7   1   9         14.66         21.47         6.12 o                         
  -6   1   9         30.79         30.26         9.37 o                         
  -5   1   9         10.74          5.75         3.93 o                         
  -4   1   9        597.89        614.14        25.29 o                         
  -3   1   9        763.23        777.44        13.81 o                         
  -2   1   9        563.85        571.49        13.03 o                         
  -1   1   9        861.64        873.94        16.82 o                         
   0   1   9         83.99         97.90         7.21 o                         
   1   1   9        116.47        110.26        11.19 o                         
   2   1   9        345.14        367.08        19.72 o                         
   3   1   9        403.38        387.74        17.84 o                         
   4   1   9          5.73          7.20         6.18 o                         
   5   1   9         23.05         19.80         9.23 o                         
  -9   2   9          1.74         -2.69         7.28 o                         
  -8   2   9         93.05        106.26        10.39 o                         
  -7   2   9         93.95         95.72        10.84 o                         
  -6   2   9         38.82         33.88         5.61 o                         
  -5   2   9        214.14        202.16         9.55 o                         
  -4   2   9         71.79         64.12         6.25 o                         
  -3   2   9        182.50        196.61        12.21 o                         
  -2   2   9        153.71        150.90         7.60 o                         
  -1   2   9        782.05        823.10        17.21 o                         
   0   2   9         97.30        118.54         7.24 o                         
   1   2   9        221.41        224.10        19.96 o                         
   2   2   9         13.94         11.84        13.08 o                         
   3   2   9          0.27          1.51         5.82 o                         
   4   2   9         12.82         19.97         5.69 o                         
  -8   3   9          2.23         -6.09        15.17 o                         
  -7   3   9          7.27          8.91         4.57 o                         
  -6   3   9          0.36          0.16         4.81 o                         
  -5   3   9        292.32        259.29        23.09 o                         
  -4   3   9        900.81        905.34        22.17 o                         
  -3   3   9        446.10        476.66        13.01 o                         
  -2   3   9          8.62         15.06         4.13 o                         
  -1   3   9         38.33         37.46         4.83 o                         
   0   3   9         39.17         35.70         6.35 o                         
   1   3   9        121.04        127.01        12.52 o                         
   2   3   9        321.83        311.48        16.75 o                         
   3   3   9         61.26         61.08         8.53 o                         
   4   3   9         22.17         29.29        17.45 o                         
  -9   4   9         15.31         18.73         7.37 o                         
  -8   4   9        159.69        159.10        12.16 o                         
  -7   4   9        167.62        164.91        11.71 o                         
  -6   4   9         51.74         53.27        10.04 o                         
  -5   4   9         16.53         18.38        10.83 o                         
  -4   4   9          4.37          3.39         4.43 o                         
  -3   4   9         15.36         16.97         3.84 o                         
  -2   4   9        260.01        254.23        10.42 o                         
  -1   4   9        154.40        155.47        11.32 o                         
   0   4   9        182.66        186.38        12.83 o                         
   1   4   9         31.08         28.34         6.81 o                         
   2   4   9          3.85         -4.92         6.05 o                         
   3   4   9          0.61         -8.11         8.11 o                         
  -9   5   9          0.09          8.21         8.06 o                         
  -8   5   9          0.26         -0.58         5.67 o                         
  -7   5   9          2.15          0.86         5.17 o                         
  -6   5   9        117.80        124.92        12.51 o                         
  -5   5   9        265.54        282.13        16.94 o                         
  -4   5   9        214.28        205.15        12.05 o                         
  -3   5   9          1.15          1.96         3.26 o                         
  -2   5   9          5.62          7.02         4.29 o                         
  -1   5   9        107.80        100.84        10.13 o                         
   0   5   9        184.11        164.76        12.76 o                         
   1   5   9         92.24        101.93         9.31 o                         
   2   5   9        106.72        129.07        12.19 o                         
  -8   6   9         79.82         90.23        12.21 o                         
  -7   6   9         69.49         57.20        10.03 o                         
  -6   6   9          5.58         -6.64         6.69 o                         
  -5   6   9         35.22         39.91         8.00 o                         
  -4   6   9        117.85        110.37         9.70 o                         
  -3   6   9         79.16         68.56         6.67 o                         
  -2   6   9        114.79        126.60        11.17 o                         
  -1   6   9        139.98        141.56        16.86 o                         
   0   6   9          2.45          7.05         5.81 o                         
   1   6   9         11.67         17.26         6.40 o                         
  -8   7   9          2.73         -2.92         6.30 o                         
  -7   7   9         38.56         31.26         8.15 o                         
  -6   7   9        177.82        167.47        15.24 o                         
  -5   7   9        203.90        213.44        16.44 o                         
  -4   7   9         25.83         37.07         8.06 o                         
  -3   7   9          7.90          8.03         5.86 o                         
  -2   7   9          8.60          2.35         6.10 o                         
  -1   7   9          0.61         -1.40         7.97 o                         
   0   7   9          4.70         14.03         7.37 o                         
  -7   8   9         33.63         42.66        10.13 o                         
  -6   8   9          5.52         22.66        21.14 o                         
  -5   8   9         41.19         45.85         8.92 o                         
  -4   8   9          8.17        -15.19        15.19 o                         
  -3   8   9          4.11          7.17         6.26 o                         
  -2   8   9        138.75        175.06        14.56 o                         
  -3   9   9          0.28        -11.06        42.38 o                         
   0  -9  10         14.44         25.02         9.70 o                         
  -1  -8  10         96.30        107.97        29.75 o                         
   0  -8  10         28.00         35.84         7.12 o                         
   1  -8  10          0.84         -2.00         7.69 o                         
   2  -8  10          0.37          5.82         5.71 o                         
   3  -8  10         37.25         30.25         7.75 o                         
   4  -8  10         19.32          9.52         7.78 o                         
  -2  -7  10          5.98         11.28         5.85 o                         
  -1  -7  10        105.81        110.97        13.28 o                         
   0  -7  10        178.69        200.56        13.30 o                         
   1  -7  10        210.38        202.99        13.60 o                         
   2  -7  10          0.47          1.59         5.11 o                         
   3  -7  10          0.27         -7.05         7.05 o                         
   4  -7  10         11.76         16.45         9.07 o                         
   5  -7  10         10.31         21.78        10.93 o                         
  -4  -6  10         26.96         10.03        14.57 o                         
  -3  -6  10        157.65        141.63        16.78 o                         
  -2  -6  10        164.15        174.61        12.35 o                         
  -1  -6  10         29.81         37.76         6.81 o                         
   0  -6  10         15.00         16.03         5.83 o                         
   1  -6  10          3.64         -1.88         4.58 o                         
   2  -6  10         52.25         55.82         6.45 o                         
   3  -6  10         45.85         55.79        15.89 o                         
   4  -6  10         96.41         86.08        12.17 o                         
   5  -6  10         53.40         67.62        16.74 o                         
  -5  -5  10          0.65        -15.41        15.41 o                         
  -4  -5  10          6.08         -2.93         9.18 o                         
  -3  -5  10          0.47         -5.46         5.63 o                         
  -2  -5  10        163.46        163.07         9.87 o                         
  -1  -5  10        185.41        185.46        14.20 o                         
   0  -5  10        236.34        231.59        12.93 o                         
   1  -5  10        102.47        112.77         9.45 o                         
   2  -5  10        151.00        137.26        10.60 o                         
   3  -5  10          6.51          1.97         5.56 o                         
   4  -5  10          2.59          3.82         7.28 o                         
   5  -5  10          2.63         12.76        12.35 o                         
  -5  -4  10         16.56         13.27         9.85 o                         
  -4  -4  10         30.49         28.63         6.97 o                         
  -3  -4  10        170.21        168.79        11.92 o                         
  -2  -4  10        294.44        289.38        12.23 o                         
  -1  -4  10         24.22         18.39         4.70 o                         
   0  -4  10         44.53         51.25         8.41 o                         
   1  -4  10          1.56          6.14         7.10 o                         
   2  -4  10          9.63          4.27         6.37 o                         
   3  -4  10        261.49        262.93        18.88 o                         
   4  -4  10        145.25        131.62        12.10 o                         
   5  -4  10          6.75          1.46        12.16 o                         
   6  -4  10         12.85         -6.09         8.57 o                         
  -6  -3  10         17.07          7.18         8.18 o                         
  -5  -3  10          1.54          1.13         4.47 o                         
  -4  -3  10          5.93          8.87         4.54 o                         
  -3  -3  10         47.63         52.80         7.40 o                         
  -2  -3  10         42.88         38.57         4.90 o                         
  -1  -3  10        952.39        900.63        22.94 o                         
   0  -3  10        445.43        456.28        19.46 o                         
   1  -3  10        386.63        395.19        15.46 o                         
   2  -3  10          9.13         11.31         4.77 o                         
   3  -3  10         26.71         27.72         5.66 o                         
   4  -3  10          0.25         11.62        10.45 o                         
   5  -3  10        109.36         96.07        16.01 o                         
   6  -3  10         45.03         40.87         9.16 o                         
  -7  -2  10          0.28        -17.16        17.16 o                         
  -6  -2  10         31.82         18.44        11.33 o                         
  -5  -2  10        161.91        168.55        11.97 o                         
  -4  -2  10        148.60        146.20        10.85 o                         
  -3  -2  10        573.25        544.90        21.41 o                         
  -2  -2  10        143.47        134.07         9.65 o                         
  -1  -2  10         98.46         85.38        10.31 o                         
   0  -2  10         37.49         46.77         7.55 o                         
   1  -2  10         89.23         93.56        10.89 o                         
   2  -2  10        219.03        233.77        12.68 o                         
   3  -2  10        318.50        317.63        15.58 o                         
   4  -2  10          5.73          4.63         6.22 o                         
   5  -2  10         18.46         37.67        18.85 o                         
  -7  -1  10         66.50         85.01        20.04 o                         
  -6  -1  10         21.63         16.73        11.99 o                         
  -5  -1  10        109.73        103.08         9.70 o                         
  -4  -1  10          0.82         -2.00         4.44 o                         
  -3  -1  10        145.01        125.73         9.45 o                         
  -2  -1  10        147.31        155.44        10.17 o                         
  -1  -1  10        430.49        430.36        18.32 o                         
   0  -1  10         76.78         80.34         7.25 o                         
   1  -1  10         61.49         77.59         7.10 o                         
   2  -1  10          5.96          3.59         6.80 o                         
   3  -1  10         33.00         33.81         6.44 o                         
   4  -1  10        148.31        155.33        18.69 o                         
   5  -1  10         88.10         95.17        16.66 o                         
  -8   0  10          0.36        -11.33        11.33 o                         
  -7   0  10          0.45         -0.33        17.32 o                         
  -6   0  10        156.16        159.45        13.38 o                         
  -5   0  10        322.31        363.71        18.06 o                         
  -4   0  10        247.19        233.24        12.46 o                         
  -3   0  10          8.20          8.32         4.75 o                         
  -2   0  10         31.81         30.98         6.55 o                         
  -1   0  10         46.72         39.94         5.00 o                         
   0   0  10       1219.06       1251.84        24.96 o                         
   1   0  10       1657.69       1721.34        29.73 o                         
   2   0  10        522.61        540.38        24.37 o                         
   3   0  10          5.74          8.62         5.35 o                         
   4   0  10          1.45          7.26         5.72 o                         
   5   0  10          1.50         -9.58         9.58 o                         
  -8   1  10         60.80         70.13        13.29 o                         
  -7   1  10         19.77         16.25         5.49 o                         
  -6   1  10         17.00         23.43         6.96 o                         
  -5   1  10          1.69          3.05         4.35 o                         
  -4   1  10         71.95         84.83         9.72 o                         
  -3   1  10        308.89        337.81        12.20 o                         
  -2   1  10        519.59        528.84        13.39 o                         
  -1   1  10         65.56         68.84         6.36 o                         
   0   1  10         66.46         72.14         6.36 o                         
   1   1  10        109.70         94.64        11.33 o                         
   2   1  10          5.64         -5.03        11.35 o                         
   3   1  10          5.00         -3.40         5.90 o                         
   4   1  10          9.33         34.21         9.18 o                         
  -8   2  10          0.34         11.70         7.91 o                         
  -7   2  10         12.91         27.99        19.49 o                         
  -6   2  10        188.88        180.13        14.44 o                         
  -5   2  10        532.74        521.67        21.01 o                         
  -4   2  10        166.39        180.32        10.29 o                         
  -3   2  10         29.32         31.55         4.30 o                         
  -2   2  10         44.72         45.63         5.19 o                         
  -1   2  10          0.82         -2.93         3.55 o                         
   0   2  10        192.33        195.10        12.24 o                         
   1   2  10        538.74        547.91        25.38 o                         
   2   2  10        155.03        152.19        20.76 o                         
   3   2  10        111.92        127.25        12.21 o                         
   4   2  10          0.78         10.49         5.99 o                         
  -9   3  10         40.16         38.85         7.89 o                         
  -8   3  10          7.23          7.18         6.62 o                         
  -7   3  10         47.87         32.77         7.32 o                         
  -6   3  10         25.86         30.38         5.74 o                         
  -5   3  10         39.87         46.14         6.20 o                         
  -4   3  10        155.27        165.37        10.52 o                         
  -3   3  10        336.55        349.17        12.26 o                         
  -2   3  10         51.40         54.40         5.55 o                         
  -1   3  10         86.52        102.25         7.20 o                         
   0   3  10          1.55         -4.98         4.98 o                         
   1   3  10         19.73          9.78         5.88 o                         
   2   3  10         73.72         90.58        10.34 o                         
   3   3  10         24.23         27.11        10.16 o                         
  -9   4  10          2.97          8.01         7.91 o                         
  -8   4  10          0.63         15.00        11.72 o                         
  -7   4  10         24.08         33.47         7.60 o                         
  -6   4  10        214.38        210.53        14.74 o                         
  -5   4  10        289.03        305.56        17.32 o                         
  -4   4  10          2.75          3.68         4.88 o                         
  -3   4  10          1.42         -1.93         3.20 o                         
  -2   4  10        100.14         81.55         9.71 o                         
  -1   4  10          6.95          2.69         8.46 o                         
   0   4  10        118.09        140.51        11.73 o                         
   1   4  10        237.81        215.75        14.64 o                         
   2   4  10        119.38        105.89        11.48 o                         
  -9   5  10         25.03         38.63        13.27 o                         
  -8   5  10          3.83          0.82         6.03 o                         
  -7   5  10          6.19         14.50         5.81 o                         
  -6   5  10         31.99         50.64        16.47 o                         
  -5   5  10         37.93         43.00         8.38 o                         
  -4   5  10        254.07        263.37        13.94 o                         
  -3   5  10        222.46        219.09        10.61 o                         
  -2   5  10        265.03        283.28        15.42 o                         
  -1   5  10         13.68         17.46         7.36 o                         
   0   5  10          3.62          2.56         6.17 o                         
   1   5  10          0.27         -6.99         6.99 o                         
  -8   6  10         23.89         37.10        10.83 o                         
  -7   6  10         15.10         21.15         7.97 o                         
  -6   6  10        101.72        117.19        13.27 o                         
  -5   6  10         38.35         42.40         8.32 o                         
  -4   6  10          1.83          0.20         5.05 o                         
  -3   6  10         23.79         20.05         6.15 o                         
  -2   6  10         78.27         75.93         9.70 o                         
  -1   6  10         26.71         21.82         6.62 o                         
   0   6  10         89.73         94.42        11.22 o                         
  -7   7  10          0.41         -9.63         9.63 o                         
  -6   7  10         31.66         38.69         8.27 o                         
  -5   7  10        121.04        127.60        13.40 o                         
  -4   7  10        183.17        181.37        29.53 o                         
  -3   7  10        229.15        219.70        14.88 o                         
  -2   7  10         12.65         12.77         7.21 o                         
  -1   7  10          0.32         -6.73         6.75 o                         
  -6   8  10         18.98         15.25         7.18 o                         
  -5   8  10          5.64          5.50         5.82 o                         
  -4   8  10          5.55        -14.65        14.65 o                         
  -3   8  10          4.43         13.22         7.71 o                         
  -2   8  10         22.09         31.47        11.51 o                         
  -1  -8  11         98.59         90.41        11.82 o                         
   0  -8  11        117.86        134.24        14.39 o                         
   1  -8  11         42.31         47.61         8.61 o                         
   2  -8  11         22.49         18.42         6.65 o                         
  -2  -7  11         41.09         43.56        11.30 o                         
  -1  -7  11         25.19         33.45         6.64 o                         
   0  -7  11          2.86         -7.38         7.98 o                         
   1  -7  11        122.53        107.81        10.26 o                         
   2  -7  11         92.98         83.53         9.54 o                         
   3  -7  11         48.47         54.82        10.27 o                         
   4  -7  11          0.78          3.37         6.81 o                         
  -4  -6  11          4.15        -11.51        11.59 o                         
  -3  -6  11         25.41         36.70         8.35 o                         
  -2  -6  11         35.92         41.43        10.86 o                         
  -1  -6  11        238.04        224.79        14.15 o                         
   0  -6  11         16.48         14.81         5.76 o                         
   1  -6  11         10.77          7.01         5.90 o                         
   2  -6  11         11.13         12.95        10.03 o                         
   3  -6  11          2.96          9.76        11.41 o                         
   4  -6  11         15.37         20.41         8.16 o                         
  -4  -5  11         80.90         68.21        16.98 o                         
  -3  -5  11          0.79          8.59         8.83 o                         
  -2  -5  11          4.35          8.64         5.22 o                         
  -1  -5  11          6.60          0.81         5.81 o                         
   0  -5  11        158.39        149.58        11.09 o                         
   1  -5  11        468.66        464.79        18.85 o                         
   2  -5  11        406.13        404.03        18.13 o                         
   3  -5  11         57.64         54.95        10.08 o                         
   4  -5  11          5.55          1.56         8.69 o                         
   5  -5  11         33.40         21.82        13.10 o                         
  -5  -4  11          0.30         -7.77         8.97 o                         
  -4  -4  11         77.27         79.31        11.05 o                         
  -3  -4  11         15.95         19.66         7.41 o                         
  -2  -4  11        146.03        154.64         9.70 o                         
  -1  -4  11        150.05        117.93        23.87 o                         
   0  -4  11         23.79         21.04        14.12 o                         
   1  -4  11          6.39          4.43         5.87 o                         
   2  -4  11         68.65         63.56         7.87 o                         
   3  -4  11          5.03          9.42         5.70 o                         
   4  -4  11         13.30         15.35         9.25 o                         
   5  -4  11        107.46        108.27        13.84 o                         
  -5  -3  11         95.00        103.05        15.49 o                         
  -4  -3  11         44.63         56.62         8.64 o                         
  -3  -3  11          3.22         -1.37         5.46 o                         
  -2  -3  11         22.83         30.98         5.96 o                         
  -1  -3  11         18.69         23.88         5.74 o                         
   0  -3  11        144.24        137.31        11.93 o                         
   1  -3  11        794.15        788.31        22.63 o                         
   2  -3  11        359.81        346.17        15.63 o                         
   3  -3  11         36.30         48.43         8.14 o                         
   4  -3  11         13.75         11.66         6.53 o                         
   5  -3  11          0.16         -0.52         8.27 o                         
  -6  -2  11          2.01         17.22         6.70 o                         
  -5  -2  11         15.22         17.80         6.83 o                         
  -4  -2  11         22.63         26.60         5.93 o                         
  -3  -2  11        318.19        325.71        15.28 o                         
  -2  -2  11        314.50        293.03        14.48 o                         
  -1  -2  11        132.65        134.87        11.68 o                         
   0  -2  11         25.24         20.87         5.07 o                         
   1  -2  11          3.60          1.40         4.16 o                         
   2  -2  11         11.25         17.66         6.13 o                         
   3  -2  11         63.46         52.04         9.15 o                         
   4  -2  11         58.16         76.05        11.14 o                         
   5  -2  11         52.76         71.22        14.39 o                         
  -7  -1  11         83.45         83.92        20.85 o                         
  -6  -1  11         51.22         57.70         8.29 o                         
  -5  -1  11        147.26        141.07        14.63 o                         
  -4  -1  11         43.92         36.04        10.78 o                         
  -3  -1  11          1.89          8.82         5.19 o                         
  -2  -1  11          3.33          2.14         4.55 o                         
  -1  -1  11        156.64        144.53        11.99 o                         
   0  -1  11        250.21        225.50        19.91 o                         
   1  -1  11        480.67        500.37        17.15 o                         
   2  -1  11        171.46        169.32        19.96 o                         
   3  -1  11          1.69          0.67         6.43 o                         
   4  -1  11          5.91          1.37         8.06 o                         
  -7   0  11         13.35         -1.08         9.41 o                         
  -6   0  11         61.14         58.81         9.40 o                         
  -5   0  11         34.78         41.35         7.00 o                         
  -4   0  11        101.43        117.09         9.53 o                         
  -3   0  11        281.80        269.53        13.68 o                         
  -2   0  11        198.29        202.78        10.32 o                         
  -1   0  11          1.33         -1.35         3.69 o                         
   0   0  11          3.12          2.18         4.37 o                         
   1   0  11          3.87         -1.00         5.65 o                         
   2   0  11        316.97        303.17        19.75 o                         
   3   0  11        171.06        197.93        17.34 o                         
   4   0  11         40.09         57.56        12.79 o                         
  -8   1  11         32.21         37.00         8.52 o                         
  -7   1  11         63.06         71.00        10.33 o                         
  -6   1  11         73.57         76.06        14.74 o                         
  -5   1  11         58.61         54.88         7.74 o                         
  -4   1  11         59.46         53.10         7.39 o                         
  -3   1  11        309.79        249.27        20.44 o                         
  -2   1  11        798.14        795.61        23.76 o                         
  -1   1  11       1137.01       1134.84        21.64 o                         
   0   1  11        204.28        197.88         9.80 o                         
   1   1  11         61.89         80.01        11.23 o                         
   2   1  11          7.68          5.49        19.95 o                         
   3   1  11          3.07          4.29         8.19 o                         
   4   1  11         25.28         30.54        11.42 o                         
  -8   2  11          0.85          8.16         6.67 o                         
  -7   2  11          4.42          8.97         5.85 o                         
  -6   2  11        130.81        140.97        13.09 o                         
  -5   2  11        380.20        363.96        17.66 o                         
  -4   2  11        463.39        461.33        33.96 o                         
  -3   2  11        344.02        324.52        23.80 o                         
  -2   2  11         64.40         73.16         6.20 o                         
  -1   2  11          7.61          9.66         4.03 o                         
   0   2  11          1.18          1.42         5.55 o                         
   1   2  11         28.20         44.03        15.61 o                         
   2   2  11         20.95         22.93         7.82 o                         
   3   2  11         62.91         54.78         8.83 o                         
  -8   3  11         59.30         55.24         9.09 o                         
  -7   3  11         71.98         82.24        10.86 o                         
  -6   3  11         31.15         20.23         9.17 o                         
  -5   3  11         33.50         31.35         5.68 o                         
  -4   3  11         24.71          9.93         4.73 o                         
  -3   3  11         12.43         13.52         3.73 o                         
  -2   3  11         85.63         97.95         7.33 o                         
  -1   3  11         44.97         40.31         6.90 o                         
   0   3  11         29.96         33.68         7.18 o                         
   1   3  11        200.74        196.60        13.97 o                         
   2   3  11          4.96         -1.34         6.44 o                         
   3   3  11          0.16        -19.69        19.69 o                         
  -8   4  11          1.02         -2.46         6.02 o                         
  -7   4  11          3.22         -0.08         6.47 o                         
  -6   4  11         92.92         76.29        10.31 o                         
  -5   4  11        262.87        246.72        16.40 o                         
  -4   4  11        142.48        143.61        10.81 o                         
  -3   4  11        149.95        176.69         9.71 o                         
  -2   4  11         18.23         21.92         4.54 o                         
  -1   4  11         14.36         14.33         6.08 o                         
   0   4  11        101.36         97.33        11.15 o                         
   1   4  11         65.78         65.34         9.45 o                         
   2   4  11         74.08         60.98        16.58 o                         
  -8   5  11         32.72         23.53         7.12 o                         
  -7   5  11         22.19         16.27        12.01 o                         
  -6   5  11          2.95          3.36         8.25 o                         
  -5   5  11          6.61          8.03         5.97 o                         
  -4   5  11         86.12         94.58         9.59 o                         
  -3   5  11         30.22         29.80         5.01 o                         
  -2   5  11         87.22        110.22        10.92 o                         
  -1   5  11         75.99         80.96        12.71 o                         
   0   5  11         51.49         50.76        17.54 o                         
   1   5  11          0.41          7.72        10.57 o                         
  -8   6  11          0.11         -8.71         8.71 o                         
  -7   6  11          0.35          3.50         6.48 o                         
  -6   6  11         79.39         75.02        10.84 o                         
  -5   6  11        150.99        168.12        14.87 o                         
  -4   6  11        179.57        181.08        12.75 o                         
  -3   6  11         73.17         82.26         9.76 o                         
  -2   6  11          3.03         17.53         6.01 o                         
  -1   6  11         16.99         27.99         7.62 o                         
   0   6  11         10.40         12.88        20.96 o                         
  -7   7  11         12.51         17.97        10.84 o                         
  -6   7  11          1.60         -8.22         8.22 o                         
  -5   7  11          5.34         -4.49         5.70 o                         
  -4   7  11         37.67         31.10        11.50 o                         
  -3   7  11        110.48        105.64        11.17 o                         
  -2   7  11        134.78        151.75        15.68 o                         
  -3   8  11          3.41          1.10         7.79 o                         
  -2  -7  12         29.44         39.16        11.11 o                         
  -1  -7  12         42.04         59.51        10.57 o                         
   0  -7  12         32.50         42.94         7.64 o                         
   1  -7  12         16.27          7.39         5.29 o                         
   2  -7  12          0.30         10.69         7.94 o                         
   3  -7  12         13.12         31.50         9.68 o                         
  -3  -6  12         11.38         24.25         9.67 o                         
  -2  -6  12         12.44         13.49         6.73 o                         
  -1  -6  12         83.61         68.27        15.88 o                         
   0  -6  12        142.18        148.65        11.96 o                         
   1  -6  12        192.72        182.84        26.03 o                         
   2  -6  12          7.11         15.94         7.62 o                         
   3  -6  12          4.15          0.51         6.71 o                         
   4  -6  12          2.60          1.61        13.22 o                         
  -4  -5  12         16.60          7.52         6.90 o                         
  -3  -5  12         70.83         84.42         9.80 o                         
  -2  -5  12         41.83         51.14         7.46 o                         
  -1  -5  12          8.10         22.24         6.29 o                         
   0  -5  12          8.32          4.13         5.30 o                         
   1  -5  12          5.70         -6.59         6.59 o                         
   2  -5  12         87.27         92.91         9.53 o                         
   3  -5  12        149.87        170.53        15.60 o                         
   4  -5  12         87.82         87.12        11.93 o                         
  -5  -4  12          0.20        -18.46        18.46 o                         
  -4  -4  12          8.35          4.96         5.67 o                         
  -3  -4  12         27.77         11.45         6.55 o                         
  -2  -4  12         21.86         28.10         6.80 o                         
  -1  -4  12        362.76        319.15        19.28 o                         
   0  -4  12        717.07        704.83        43.20 o                         
   1  -4  12        141.77        130.45        10.56 o                         
   2  -4  12         21.64         19.58         6.56 o                         
   3  -4  12         13.50         15.25         7.05 o                         
   4  -4  12          4.17        -15.14        15.14 o                         
  -5  -3  12        108.95        136.64        12.53 o                         
  -4  -3  12        112.65        108.29        10.97 o                         
  -3  -3  12        128.36        131.24        11.25 o                         
  -2  -3  12         57.88         51.59         7.82 o                         
  -1  -3  12         19.90         14.31        11.64 o                         
   0  -3  12         43.08         32.31         6.71 o                         
   1  -3  12         97.95        115.83         9.77 o                         
   2  -3  12         35.08         39.27         6.69 o                         
   3  -3  12        103.84        112.37        18.54 o                         
   4  -3  12         11.41         25.08         8.15 o                         
  -6  -2  12         10.63         11.74         4.84 o                         
  -5  -2  12          2.48          8.50         4.97 o                         
  -4  -2  12          8.05          7.33         5.27 o                         
  -3  -2  12          0.81         -2.25         5.51 o                         
  -2  -2  12         57.56         74.32         8.80 o                         
  -1  -2  12        414.92        381.35        19.65 o                         
   0  -2  12         53.40         53.30         6.75 o                         
   1  -2  12         21.38         35.03         6.91 o                         
   2  -2  12          2.69          4.65         5.51 o                         
   3  -2  12         37.63         43.54         9.91 o                         
   4  -2  12         62.72         58.48        14.60 o                         
  -6  -1  12         95.09        131.76        13.42 o                         
  -5  -1  12        348.91        339.96        17.26 o                         
  -4  -1  12        158.70        154.45        12.64 o                         
  -3  -1  12        213.06        189.97        17.67 o                         
  -2  -1  12          3.79          4.90         5.11 o                         
  -1  -1  12         20.68         18.86         7.80 o                         
   0  -1  12        125.34        137.82        12.34 o                         
   1  -1  12        336.47        335.21        14.98 o                         
   2  -1  12         93.27         77.04        11.61 o                         
   3  -1  12        120.38        130.24        24.70 o                         
   4  -1  12         14.69         -2.01        10.99 o                         
  -7   0  12         12.32         13.86         6.32 o                         
  -6   0  12          2.63          7.47         5.73 o                         
  -5   0  12          3.08          0.73         6.45 o                         
  -4   0  12         26.29         33.54         6.32 o                         
  -3   0  12        173.23        165.50        13.08 o                         
  -2   0  12        104.43        116.60         8.75 o                         
  -1   0  12          1.88         -3.38         4.14 o                         
   0   0  12         24.13         21.88         5.79 o                         
   1   0  12         15.87         14.80        12.74 o                         
   2   0  12         17.96         17.08         7.15 o                         
   3   0  12         12.74         30.19        10.14 o                         
  -8   1  12          0.27          0.08         5.91 o                         
  -7   1  12         13.63          8.49         5.74 o                         
  -6   1  12         77.70         84.59        11.62 o                         
  -5   1  12        101.57         89.93         9.32 o                         
  -4   1  12        261.63        248.60        16.59 o                         
  -3   1  12        160.27        149.23        12.55 o                         
  -2   1  12          2.16          4.55         4.41 o                         
  -1   1  12         26.15         30.79         5.96 o                         
   0   1  12        351.21        311.42        30.47 o                         
   1   1  12        325.69        328.10        21.69 o                         
   2   1  12        153.02        158.32        15.93 o                         
   3   1  12         54.58         61.99        14.84 o                         
  -8   2  12         14.49         14.66        10.66 o                         
  -7   2  12          2.09         -7.70         9.82 o                         
  -6   2  12          0.45         -3.05         5.92 o                         
  -5   2  12         34.10         30.13         7.30 o                         
  -4   2  12        303.46        288.74        17.69 o                         
  -3   2  12        840.27        868.45        30.30 o                         
  -2   2  12        160.75        155.89         9.65 o                         
  -1   2  12          2.96          5.75         3.96 o                         
   0   2  12          5.36         14.18         5.84 o                         
   1   2  12         29.75         21.83         6.86 o                         
   2   2  12          0.97          0.92         9.83 o                         
   3   2  12         69.74         60.89        18.64 o                         
  -8   3  12          2.88         -6.55         6.55 o                         
  -7   3  12         44.27         24.90        14.24 o                         
  -6   3  12        100.09         82.13        14.89 o                         
  -5   3  12        190.60        175.83        14.35 o                         
  -4   3  12         64.14         72.46         8.07 o                         
  -3   3  12         30.84         27.35         5.01 o                         
  -2   3  12          6.14          2.95         3.98 o                         
  -1   3  12         17.66         23.03         5.81 o                         
   0   3  12         23.61         31.87         7.32 o                         
   1   3  12        141.79        148.89        14.50 o                         
   2   3  12         65.42         41.69        10.10 o                         
  -7   4  12          3.97         20.35         9.91 o                         
  -6   4  12          5.19         -4.52         8.77 o                         
  -5   4  12         10.38         14.39         6.10 o                         
  -4   4  12         83.76         80.64         8.88 o                         
  -3   4  12        248.35        251.06        11.80 o                         
  -2   4  12         60.16         51.66         7.30 o                         
  -1   4  12         45.44         43.01         8.12 o                         
   0   4  12          1.19          2.91         6.04 o                         
   1   4  12          1.28         -4.32         6.10 o                         
  -7   5  12         31.06         42.74        12.15 o                         
  -6   5  12         36.66         39.95         9.15 o                         
  -5   5  12         17.55         29.17         8.36 o                         
  -4   5  12          0.60         -5.36         5.36 o                         
  -3   5  12         34.16         27.24         5.90 o                         
  -2   5  12        133.06        119.69        11.61 o                         
  -1   5  12         64.07         75.48        10.59 o                         
   0   5  12        137.47        166.06        16.23 o                         
  -7   6  12          2.11         -4.31         9.83 o                         
  -6   6  12         41.86         23.81         7.61 o                         
  -5   6  12         16.61         19.42         7.83 o                         
  -4   6  12        163.21        185.49        14.37 o                         
  -3   6  12        190.49        183.51        13.76 o                         
  -2   6  12         32.46         19.21         7.38 o                         
  -1   6  12          0.31          1.33         6.23 o                         
  -6   7  12         23.70         18.93        18.66 o                         
  -5   7  12          1.71          5.69        12.83 o                         
  -4   7  12          0.41         11.57        12.73 o                         
  -3   7  12          0.33         -5.78         5.97 o                         
  -1  -7  13         79.73         45.48        12.22 o                         
   0  -7  13         45.78         40.40        15.02 o                         
   1  -7  13          5.13         15.73        12.89 o                         
  -3  -6  13         11.72         30.35        11.30 o                         
  -2  -6  13         27.11         58.51        14.78 o                         
  -1  -6  13         10.83          2.25         7.83 o                         
   0  -6  13          0.32         -0.95         9.80 o                         
   1  -6  13        109.45        118.80        11.64 o                         
   2  -6  13         46.78         75.55        12.26 o                         
   3  -6  13         32.52         46.05        13.67 o                         
  -4  -5  13         23.26         10.24        22.09 o                         
  -3  -5  13         69.03         72.81        14.65 o                         
  -2  -5  13         27.13         17.36         7.15 o                         
  -1  -5  13         47.91         45.92         9.51 o                         
   0  -5  13          0.76          0.32         7.03 o                         
   1  -5  13          9.05         20.56         7.22 o                         
   2  -5  13          0.72         -2.60         8.34 o                         
   3  -5  13         37.72         49.36        15.83 o                         
  -4  -4  13         25.46         32.00         8.37 o                         
  -3  -4  13          3.37          4.81         5.67 o                         
  -2  -4  13          1.80          2.47         6.30 o                         
  -1  -4  13         11.70          5.83         5.30 o                         
   0  -4  13        132.29        126.48        10.95 o                         
   1  -4  13        460.68        444.65        19.19 o                         
   2  -4  13        217.09        187.25        13.35 o                         
   3  -4  13          5.86          4.14         6.88 o                         
   4  -4  13          2.30         -2.54         7.41 o                         
  -5  -3  13          1.99         -5.87         5.87 o                         
  -4  -3  13         24.62         34.75         8.58 o                         
  -3  -3  13        180.35        209.79        14.24 o                         
  -2  -3  13        412.80        358.01        17.50 o                         
  -1  -3  13         31.37         26.89         7.38 o                         
   0  -3  13          8.30          4.59         5.63 o                         
   1  -3  13         23.42         20.79         5.70 o                         
   2  -3  13         12.20         18.23         7.03 o                         
   3  -3  13         64.02         90.97        16.48 o                         
  -6  -2  13         83.46         89.80        12.85 o                         
  -5  -2  13         52.78         52.20        15.99 o                         
  -4  -2  13         49.51         45.26         7.30 o                         
  -3  -2  13         16.19         22.40         5.92 o                         
  -2  -2  13         19.36         27.03         7.34 o                         
  -1  -2  13         70.15         68.92         9.69 o                         
   0  -2  13        135.95        140.83        13.07 o                         
   1  -2  13        193.11        202.67        15.87 o                         
   2  -2  13         16.36         35.13         9.68 o                         
   3  -2  13          2.39         11.24        10.85 o                         
  -7  -1  13          0.31         -7.94         7.94 o                         
  -6  -1  13          7.31         19.05         7.32 o                         
  -5  -1  13         38.19         55.45         7.98 o                         
  -4  -1  13         69.55         68.75         8.74 o                         
  -3  -1  13        369.31        344.96        16.96 o                         
  -2  -1  13         25.93         29.69         7.52 o                         
  -1  -1  13         41.67         44.58         8.41 o                         
   0  -1  13         16.97         20.30         6.43 o                         
   1  -1  13         62.43         48.29         9.85 o                         
   2  -1  13         58.71         43.61         8.81 o                         
   3  -1  13         67.49         76.50        11.96 o                         
  -7   0  13         87.88         94.45        15.38 o                         
  -6   0  13         35.93         25.49         6.90 o                         
  -5   0  13         35.07         37.86         7.11 o                         
  -4   0  13          0.44          3.38         4.98 o                         
  -3   0  13          1.39          0.24         6.99 o                         
  -2   0  13        151.22        175.45        16.39 o                         
  -1   0  13        429.58        405.33        16.44 o                         
   0   0  13        122.99        135.82        10.38 o                         
   1   0  13         89.34        100.94        16.92 o                         
   2   0  13         40.40         47.24         9.28 o                         
   3   0  13          1.89         11.26        15.49 o                         
  -7   1  13          4.75         11.12         7.24 o                         
  -6   1  13         84.96         85.24        11.11 o                         
  -5   1  13        202.99        203.22        19.16 o                         
  -4   1  13        103.15         93.52        11.51 o                         
  -3   1  13         66.49         65.91        20.26 o                         
  -2   1  13         48.27         57.19         7.27 o                         
  -1   1  13          1.57          1.80         6.90 o                         
   0   1  13         40.90         35.91         9.27 o                         
   1   1  13          0.50         -1.25         7.44 o                         
   2   1  13          7.48         10.61        12.89 o                         
  -7   2  13          7.37          8.01         8.20 o                         
  -6   2  13         20.24          6.57         6.90 o                         
  -5   2  13         16.97         25.25         7.98 o                         
  -4   2  13          7.04         10.29         6.60 o                         
  -3   2  13          0.54         -2.45         7.18 o                         
  -2   2  13        185.13        189.73        12.07 o                         
  -1   2  13        175.42        176.74        15.61 o                         
   0   2  13        171.75        194.98        14.09 o                         
   1   2  13         80.41         89.92        10.77 o                         
  -7   3  13          0.51          7.68         7.95 o                         
  -6   3  13        106.01         98.15        14.90 o                         
  -5   3  13        211.93        202.04        21.88 o                         
  -4   3  13        225.37        229.97        16.86 o                         
  -3   3  13        221.87        235.51        18.66 o                         
  -2   3  13          1.70         -0.98         5.44 o                         
  -1   3  13         20.64         18.87         9.45 o                         
   0   3  13          2.99         14.83         7.23 o                         
   1   3  13         47.20         45.77        10.51 o                         
  -7   4  13         30.87         43.66        12.46 o                         
  -6   4  13          0.49         -9.34         9.34 o                         
  -5   4  13          1.72          4.80         6.05 o                         
  -4   4  13          1.86         -5.06         5.06 o                         
  -3   4  13         30.24         37.63         6.93 o                         
  -2   4  13         24.97          8.81         7.47 o                         
  -1   4  13        153.06        153.64        12.93 o                         
   0   4  13         59.80         72.87        11.91 o                         
  -6   5  13         12.51          8.24         9.44 o                         
  -5   5  13        104.12        102.80        12.70 o                         
  -4   5  13        126.80        105.08        10.52 o                         
  -3   5  13         73.04         60.68        11.63 o                         
  -2   5  13          7.41         -3.02         6.22 o                         
  -1   5  13          5.36         -1.83         6.85 o                         
  -7   6  13          6.30          6.11        10.60 o                         
  -6   6  13          6.59         -4.88         6.89 o                         
  -5   6  13          6.17          2.05         6.10 o                         
  -4   6  13         64.06         65.32        31.78 o                         
  -3   6  13        131.39        158.80        25.86 o                         
  -2   6  13        160.45        130.05        17.86 o                         
  -5   7  13         46.55         22.32         8.65 o                         
   1  -6  14         12.53         21.48        12.20 o                         
  -3  -5  14         27.68         40.77        12.86 o                         
  -2  -5  14          4.34          5.33         8.72 o                         
  -1  -5  14         90.93         70.92        10.63 o                         
   0  -5  14         97.48         80.13         9.69 o                         
   1  -5  14         34.93         48.76         8.57 o                         
   2  -5  14         12.20         15.67         7.05 o                         
  -4  -4  14         57.73         70.64        11.90 o                         
  -3  -4  14         22.85         29.39         8.92 o                         
  -2  -4  14          0.40          6.48         6.78 o                         
  -1  -4  14         30.82         26.89         8.04 o                         
   0  -4  14          0.71         -6.28         6.28 o                         
   1  -4  14         44.34         47.98         9.64 o                         
   2  -4  14        137.71        134.33        11.61 o                         
  -5  -3  14          2.92         11.95         8.45 o                         
  -4  -3  14         16.79         35.18        14.18 o                         
  -3  -3  14          6.22         11.24         6.24 o                         
  -2  -3  14         47.80         53.23         9.89 o                         
  -1  -3  14        311.20        295.98        19.52 o                         
   0  -3  14        289.94        270.51        18.91 o                         
   1  -3  14          1.98          1.01         6.48 o                         
   2  -3  14          9.77         16.48         6.92 o                         
  -6  -2  14         23.58         55.34        13.03 o                         
  -5  -2  14        136.66        129.01        14.55 o                         
  -4  -2  14        223.25        240.50        20.69 o                         
  -3  -2  14        101.87        117.61        11.24 o                         
  -2  -2  14          8.40          7.10         6.83 o                         
  -1  -2  14         18.86         10.05        19.08 o                         
   0  -2  14          8.68          3.14         9.09 o                         
   1  -2  14         27.55         18.19         6.54 o                         
   2  -2  14         11.69         -3.04        10.25 o                         
  -6  -1  14          0.16         10.82         8.15 o                         
  -5  -1  14          0.30         -5.35         5.35 o                         
  -4  -1  14         31.81         38.62         7.25 o                         
  -3  -1  14         78.97         80.15        10.74 o                         
  -2  -1  14         53.75         52.24         7.12 o                         
  -1  -1  14        156.12        183.10        12.20 o                         
   0  -1  14          3.92          5.78         5.13 o                         
   1  -1  14          9.10         27.87        10.09 o                         
   2  -1  14          3.23         -1.85         7.62 o                         
  -6   0  14         39.17         48.02         7.79 o                         
  -5   0  14        105.36        112.98        11.21 o                         
  -4   0  14         75.74         69.51        10.76 o                         
  -3   0  14         44.75         38.76         8.11 o                         
  -2   0  14          0.91          4.22         4.09 o                         
  -1   0  14         56.70         51.68         7.06 o                         
   0   0  14        148.06        138.09        10.80 o                         
   1   0  14         74.47         68.93        12.69 o                         
   2   0  14         29.20         60.77        15.23 o                         
  -6   1  14         22.67         18.06        23.59 o                         
  -5   1  14         35.36         36.15         8.28 o                         
  -4   1  14         85.96         96.07        20.65 o                         
  -3   1  14        384.14        374.06        21.31 o                         
  -2   1  14        144.99        155.18        11.25 o                         
  -1   1  14         49.42         65.99        10.20 o                         
   0   1  14          5.04          9.31        11.84 o                         
   1   1  14         49.17         49.01        11.62 o                         
  -6   2  14         24.52         26.40         8.89 o                         
  -5   2  14          7.45         13.02        21.82 o                         
  -4   2  14         89.04         74.80        10.50 o                         
  -3   2  14         27.58         14.12        11.54 o                         
  -2   2  14         83.56         98.08         9.57 o                         
  -1   2  14         65.42         94.45        15.05 o                         
   0   2  14         35.05         57.59        11.94 o                         
   1   2  14         21.96         18.60         8.95 o                         
  -6   3  14          0.33         14.38        11.05 o                         
  -5   3  14          1.55          8.24         7.18 o                         
  -4   3  14         66.01         47.24         9.10 o                         
  -3   3  14        135.64        151.96        15.04 o                         
  -2   3  14        115.76        125.28        14.20 o                         
  -1   3  14         72.91         84.49        10.48 o                         
   0   3  14          4.90          4.22         7.09 o                         
   1   3  14         34.17         33.64        14.39 o                         
  -6   4  14         27.20         23.53         9.11 o                         
  -5   4  14         47.97         52.61        12.86 o                         
  -4   4  14          2.81         -5.82         5.82 o                         
  -3   4  14          2.39          0.64         9.31 o                         
  -2   4  14         19.56         21.55         7.22 o                         
  -1   4  14        146.85        144.32        14.92 o                         
   0   4  14         79.68         92.07        21.27 o                         
  -5   5  14          4.35         24.47        11.98 o                         
  -4   5  14         32.12         22.76        10.47 o                         
  -3   5  14        119.88        121.58        20.82 o                         
  -2   5  14         27.87         32.50        16.32 o                         
  -5   6  14          4.42         -8.83         8.83 o                         
  -4   6  14          1.52          2.75        12.38 o                         
   0  -5  15         45.16         47.26        14.39 o                         
   1  -5  15        143.34         72.09        16.95 o                         
  -2  -4  15         55.38         54.36        12.80 o                         
  -1  -4  15         16.11         29.58         9.89 o                         
   0  -4  15          0.35          0.36         9.29 o                         
   1  -4  15          3.42          3.45         7.65 o                         
   2  -4  15          2.62         -8.04         8.04 o                         
  -4  -3  15          0.76         -1.44        15.09 o                         
  -3  -3  15          1.24          0.50        15.44 o                         
  -2  -3  15         27.16         10.40         6.53 o                         
  -1  -3  15         80.75         74.62        11.18 o                         
   0  -3  15        181.68        166.93        16.22 o                         
   1  -3  15         48.47         61.10        11.03 o                         
  -4  -2  15         53.61         63.21        20.86 o                         
  -3  -2  15        147.24        144.36        14.44 o                         
  -2  -2  15        155.05        124.65        22.63 o                         
  -1  -2  15          1.09         -3.99        17.08 o                         
   0  -2  15          0.28         -1.53         5.48 o                         
   1  -2  15          0.47         -2.67         4.61 o                         
  -5  -1  15          7.02         11.32         6.75 o                         
  -4  -1  15         30.02         28.82         7.90 o                         
  -3  -1  15         21.58         19.99         6.93 o                         
  -2  -1  15         30.18         27.37         6.22 o                         
  -1  -1  15         81.13         79.44         9.11 o                         
   0  -1  15         31.58         32.16         6.42 o                         
   1  -1  15         72.20         59.87        13.49 o                         
  -5   0  15         54.98         71.13        11.69 o                         
  -4   0  15         17.58         11.54         8.32 o                         
  -3   0  15         77.39         66.48        10.05 o                         
  -2   0  15         14.90         19.65         6.44 o                         
  -1   0  15          2.74          1.16         4.61 o                         
   0   0  15          0.58          8.62        18.99 o                         
   1   0  15         38.55         37.21        11.47 o                         
  -5   1  15          6.00          6.75         6.98 o                         
  -4   1  15          2.21         -3.31         5.14 o                         
  -3   1  15         12.59          9.34        16.52 o                         
  -2   1  15        130.42        142.85        15.08 o                         
  -1   1  15        292.91        332.74        22.75 o                         
   0   1  15        147.41        171.42        21.48 o                         
  -5   2  15        148.55        136.29        15.29 o                         
  -4   2  15        131.87        128.97        13.70 o                         
  -3   2  15         67.03         72.17        15.63 o                         
  -2   2  15          2.62         13.16         5.59 o                         
  -1   2  15         39.91         42.39        11.89 o                         
   0   2  15          5.59          7.43        10.01 o                         
  -5   3  15          2.77          6.57        16.79 o                         
  -4   3  15         16.78         24.37        10.58 o                         
  -3   3  15         28.95         29.64         9.80 o                         
  -2   3  15         62.91         51.51        10.85 o                         
  -1   3  15         82.14         79.49        14.51 o                         
  -5   4  15         73.02         66.33        14.75 o                         
  -4   4  15         68.99         65.68        13.33 o                         
  -2   4  15          0.48         12.67         7.41 o                         
  -1  -3  16          0.85          7.34         8.89 o                         
   0  -3  16          0.41         -3.39         9.11 o                         
  -3  -2  16         63.91         37.48        11.32 o                         
  -2  -2  16        142.79        159.02        19.14 o                         
  -1  -2  16        136.48        156.20        13.81 o                         
   0  -2  16         35.50         45.35         9.04 o                         
  -3  -1  16          0.64         -8.81         8.81 o                         
  -2  -1  16          5.68         -1.47         9.25 o                         
  -1  -1  16         19.02         16.56         5.37 o                         
   0  -1  16         13.19          8.92         7.52 o                         
  -4   0  16         13.28         26.85         9.50 o                         
  -3   0  16         25.72         29.54        10.03 o                         
  -2   0  16         30.52         30.02        11.32 o                         
  -1   0  16        132.76        147.25        13.73 o                         
   0   0  16         26.30         53.15        15.05 o                         
  -4   1  16          8.49         -3.20         7.67 o                         
  -3   1  16          0.39         -7.76         9.61 o                         
  -2   1  16         10.95         27.38         9.55 o                         
  -1   1  16        105.43         90.96        16.29 o                         
  -4   2  16         11.96         -8.32         8.32 o                         
  -3   2  16         89.48        116.50        17.37 o                         
  -2   2  16        170.19        141.00        17.64 o                         
  -1   2  16         32.81         36.61        11.59 o                         
  -3   3  16         45.12         22.18         8.72 o                         
  -2   3  16         18.49        -10.12        10.12 o                         
  -1  -1  17          8.98         -3.27         8.54 o                         
                                                                                
